# Supplementary material for: Morpholin-4-ium morpholine-4-carbo­dithio­ate
Source: Acta Crystallogr Sect E Struct Rep Online. 2011 Jul 13;67(Pt 8):o2008. doi: 10.1107/S1600536811026286 (PMC3213463; doi:10.1107/S1600536811026286)
Supplement: Supplementary file 1 [file e-67-o2008-sup1.cif]

##############################################################################
#                                                                            #
# This CIF contains the data in a paper accepted for publication in          #
# Acta Crystallographica Section E. It conforms to the requirements of       #
# Notes for Authors for Acta Crystallographica Section E, and has been       #
# peer reviewed under the auspices of the IUCr Commission on Journals.       #
#                                                                            #
# Full details of the Crystallographic Information File format               #
# are given in the paper "The Crystallographic Information File (CIF):       #
# a New Standard Archive File for Crystallography" by S. R. Hall, F. H.      #
# Allen and I. D. Brown [Acta Cryst. (1991), A47, 655-685].                  #
#                                                                            #
# The current version of the core CIF dictionary is obtainable from          #
# ftp://ftp.iucr.org/pub/cif_core.dic.                                       #
#                                                                            #
# Software is freely available for graphical display of the structure(s)     #
# in this CIF. For information consult the CIF software page                 #
# http://www.iucr.org/resources/cif/software.                                #
#                                                                            #
# This file may be used for bona fide research purposes within the           #
# scientific community so long as proper attribution is given to the journal # 
# article from which it was obtained.                                        #
#                                                                            #
##############################################################################
data_I
_audit_creation_method     'WinGX routine CIF_UPDATE'
_chemical_name_systematic
;
Morpholin-4-ium morpholine-4-carbodithioate
;
_chemical_formula_moiety     'C4 H10 N1 O1 +, C5 H8 N1 O1 S2 -'
_chemical_formula_sum     'C9 H18 N2 O2 S2'
_chemical_formula_weight     250.37
_symmetry_cell_setting     monoclinic
_symmetry_space_group_name_H-M     'P 21/c'
_symmetry_space_group_name_Hall     '-P 2ybc'
loop_
    _symmetry_equiv_pos_as_xyz
    'x, y, z'
    '-x, y+1/2, -z+1/2'
    '-x, -y, -z'
    'x, -y-1/2, z-1/2'
_cell_length_a     7.938(5)
_cell_length_b     18.3232(15)
_cell_length_c     8.8260(5)
_cell_angle_alpha     90
_cell_angle_beta     110.021(5)
_cell_angle_gamma     90
_cell_volume     1206.2(8)
_cell_formula_units_Z     4
_cell_measurement_reflns_used     15
_cell_measurement_theta_min     5.5
_cell_measurement_theta_max     15.9
_cell_measurement_temperature     290(2)
_exptl_crystal_description     prism
_exptl_crystal_colour     colourless
_exptl_crystal_size_max     0.3
_exptl_crystal_size_mid     0.15
_exptl_crystal_size_min     0.15
_exptl_crystal_density_diffrn     1.379
_exptl_crystal_density_method     'not measured'
_exptl_crystal_F_000     536
_exptl_absorpt_coefficient_mu     0.425
_exptl_absorpt_correction_type     psi-scan
_exptl_absorpt_process_details     '(North <i>et al.</i>, 1968)'
_exptl_absorpt_correction_T_min     0.7947
_exptl_absorpt_correction_T_max     0.9024
_exptl_special_details
;
;
_diffrn_ambient_temperature     290(2)
_diffrn_radiation_type     MoK\a
_diffrn_radiation_wavelength     0.71073
_diffrn_radiation_monochromator     graphite
_diffrn_measurement_device_type     'Enraf--Nonius TurboCAD-4'
_diffrn_measurement_device     '\k-geometry diffractometer'
_diffrn_measurement_method     'non-profiled omega/2theta scans'
_diffrn_reflns_number     3705
_diffrn_reflns_av_R_equivalents     0.0411
_diffrn_reflns_theta_min     2.7
_diffrn_reflns_theta_max     29.96
_diffrn_reflns_theta_full     29.96
_diffrn_measured_fraction_theta_max     0.992
_diffrn_measured_fraction_theta_full     0.992
_diffrn_reflns_limit_h_min     0
_diffrn_reflns_limit_h_max     11
_diffrn_reflns_limit_k_min     0
_diffrn_reflns_limit_k_max     25
_diffrn_reflns_limit_l_min     -12
_diffrn_reflns_limit_l_max     11
_diffrn_standards_number     3
_diffrn_standards_interval_time     120
_diffrn_standards_decay_%     5
_refine_special_details
;
Refinement of <i>F</i>^2^ against ALL reflections. The weighted <i>R</i>-factor
<i>wR</i> and goodness of fit <i>S</i> are based on <i>F</i>^2^, conventional
<i>R</i>-factors <i>R</i> are based on <i>F</i>, with <i>F</i> set to zero for
negative <i>F</i>^2^. The threshold expression of <i>F</i>^2^ >
\s(<i>F</i>^2^) is used only for calculating <i>R</i>-factors(gt) <i>etc</i>.
and is not relevant to the choice of reflections for refinement.
<i>R</i>-factors based on <i>F</i>^2^ are statistically about twice as large
as those based on <i>F</i>, and <i>R</i>- factors based on ALL data will be
even larger.
;
_reflns_number_total     3487
_reflns_number_gt     2021
_reflns_threshold_expression     I>2\s(I)
_refine_ls_structure_factor_coef     Fsqd
_refine_ls_matrix_type     full
_refine_ls_R_factor_all     0.1272
_refine_ls_R_factor_gt     0.0504
_refine_ls_wR_factor_ref     0.1447
_refine_ls_goodness_of_fit_ref     0.995
_refine_ls_restrained_S_all     0.995
_refine_ls_number_reflns     3487
_refine_ls_number_parameters     190
_refine_ls_number_restraints     0
_refine_ls_hydrogen_treatment     refall
_refine_ls_weighting_scheme     calc
_refine_ls_weighting_details
                 'calc w=1/[\s^2^(Fo^2^)+(0.0759P)^2^] where P=(Fo^2^+2Fc^2^)/3'
_atom_sites_solution_hydrogens     geom
_atom_sites_solution_primary     direct
_atom_sites_solution_secondary     difmap
_refine_ls_shift/su_max     0.004
_refine_ls_shift/su_mean     0
_refine_diff_density_max     0.561
_refine_diff_density_min     -0.386
_refine_ls_extinction_method     none
loop_
    _atom_type_symbol
    _atom_type_description
    _atom_type_scat_dispersion_real
    _atom_type_scat_dispersion_imag
    _atom_type_scat_source
    C C 0.0033 0.0016 'International Tables Vol C Tables 4.2.6.8 and 6.1.1.4'
    H H 0 0 'International Tables Vol C Tables 4.2.6.8 and 6.1.1.4'
    N N 0.0061 0.0033 'International Tables Vol C Tables 4.2.6.8 and 6.1.1.4'
    O O 0.0106 0.006 'International Tables Vol C Tables 4.2.6.8 and 6.1.1.4'
    S S 0.1246 0.1234 'International Tables Vol C Tables 4.2.6.8 and 6.1.1.4'
_computing_data_collection     'CAD-4 EXPRESS (Enraf--Nonius, 1989)'
_computing_cell_refinement     'CAD-4 EXPRESS (Enraf--Nonius, 1989)'
_computing_data_reduction     'XCAD4 (Harms & Wocadlo, 1995)'
_computing_structure_solution     'SIR92 (Altomare <i>et al.</i>, 1994)'
_computing_structure_refinement     'SHELXL97 (Sheldrick, 2008)'
_computing_molecular_graphics
 'ORTEP-3 for Windows (Farrugia, 1997) and Mercury (Macrae <i>et al.</i>, 2006)'
_computing_publication_material
       'WinGX (Farrugia, 1999), PLATON (Spek, 2009) and publCIF (Westrip, 2010)'
loop_
    _atom_site_type_symbol
    _atom_site_label
    _atom_site_fract_x
    _atom_site_fract_y
    _atom_site_fract_z
    _atom_site_U_iso_or_equiv
    _atom_site_adp_type
    _atom_site_calc_flag
    _atom_site_refinement_flags
    _atom_site_occupancy
    _atom_site_disorder_assembly
    _atom_site_disorder_group
    S S1 0.20657(9) 0.07843(4) 0.84253(7) 0.03827(19) Uani d . 1 . .
    S S2 0.34115(10) -0.02991(4) 0.66044(8) 0.0448(2) Uani d . 1 . .
    O O2 0.7186(3) 0.20279(12) 0.8050(3) 0.0558(5) Uani d . 1 . .
    O O1 0.1390(3) 0.19488(11) 0.2852(2) 0.0547(6) Uani d . 1 . .
    N N1 0.1685(3) 0.09147(11) 0.5323(2) 0.0344(5) Uani d . 1 . .
    N N2 0.6455(3) 0.09075(12) 0.9933(3) 0.0352(5) Uani d . 1 . .
    C C1 0.2314(3) 0.04987(13) 0.6648(3) 0.0301(5) Uani d . 1 . .
    C C2 0.1739(4) 0.06872(15) 0.3746(3) 0.0425(6) Uani d . 1 . .
    C C3 0.2422(4) 0.13083(16) 0.2981(4) 0.0458(7) Uani d . 1 . .
    C C4 0.0698(4) 0.15994(15) 0.5227(3) 0.0390(6) Uani d . 1 . .
    C C5 0.1441(5) 0.21801(15) 0.4412(4) 0.0472(7) Uani d . 1 . .
    C C6 0.7585(5) 0.07751(17) 0.8933(4) 0.0478(7) Uani d . 1 . .
    C C7 0.7033(5) 0.12905(18) 0.7531(4) 0.0506(7) Uani d . 1 . .
    C C8 0.6555(5) 0.16802(17) 1.0443(4) 0.0515(7) Uani d . 1 . .
    C C9 0.6074(5) 0.21637(17) 0.8988(4) 0.0556(8) Uani d . 1 . .
    H H1N 0.537(5) 0.079(2) 0.936(4) 0.067 Uiso d . 1 . .
    H H2N 0.681(4) 0.063(2) 1.085(4) 0.067 Uiso d . 1 . .
    H H2A 0.050(4) 0.053(2) 0.304(4) 0.067 Uiso d . 1 . .
    H H2B 0.248(4) 0.027(2) 0.394(4) 0.067 Uiso d . 1 . .
    H H3A 0.368(4) 0.1441(19) 0.369(4) 0.067 Uiso d . 1 . .
    H H3B 0.229(4) 0.1177(19) 0.187(4) 0.067 Uiso d . 1 . .
    H H4A -0.053(5) 0.1527(19) 0.457(4) 0.067 Uiso d . 1 . .
    H H4B 0.088(5) 0.1751(18) 0.628(4) 0.067 Uiso d . 1 . .
    H H5A 0.274(5) 0.2265(19) 0.512(4) 0.067 Uiso d . 1 . .
    H H5B 0.073(4) 0.261(2) 0.419(4) 0.067 Uiso d . 1 . .
    H H6A 0.887(5) 0.0884(19) 0.966(4) 0.067 Uiso d . 1 . .
    H H6B 0.748(4) 0.031(2) 0.863(4) 0.067 Uiso d . 1 . .
    H H7A 0.582(5) 0.1189(19) 0.685(4) 0.067 Uiso d . 1 . .
    H H7B 0.786(4) 0.125(2) 0.697(4) 0.067 Uiso d . 1 . .
    H H8A 0.791(5) 0.1709(19) 1.118(4) 0.067 Uiso d . 1 . .
    H H8B 0.590(5) 0.1737(19) 1.108(4) 0.067 Uiso d . 1 . .
    H H9A 0.481(5) 0.2048(19) 0.826(4) 0.067 Uiso d . 1 . .
    H H9B 0.628(5) 0.265(2) 0.933(4) 0.067 Uiso d . 1 . .
loop_
    _atom_site_aniso_label
    _atom_site_aniso_U_11
    _atom_site_aniso_U_22
    _atom_site_aniso_U_33
    _atom_site_aniso_U_12
    _atom_site_aniso_U_13
    _atom_site_aniso_U_23
    S1 0.0437(4) 0.0446(4) 0.0318(3) 0.0029(3) 0.0197(3) 0.0001(3)
    S2 0.0620(5) 0.0378(4) 0.0438(4) 0.0134(3) 0.0300(3) 0.0079(3)
    O2 0.0626(14) 0.0449(12) 0.0676(13) -0.0052(10) 0.0324(11) 0.0156(10)
    O1 0.0774(15) 0.0474(12) 0.0479(11) 0.0132(10) 0.0324(10) 0.0173(9)
    N1 0.0462(13) 0.0290(10) 0.0307(10) 0.0011(8) 0.0165(9) 0.0002(8)
    N2 0.0395(12) 0.0350(11) 0.0336(10) -0.0027(9) 0.0157(9) 0.0043(8)
    C1 0.0302(11) 0.0313(11) 0.0309(11) -0.0057(9) 0.0131(9) -0.0006(9)
    C2 0.0670(19) 0.0366(14) 0.0269(12) -0.0020(13) 0.0199(12) -0.0014(10)
    C3 0.0606(19) 0.0446(16) 0.0388(14) 0.0013(14) 0.0254(13) 0.0046(12)
    C4 0.0445(16) 0.0373(14) 0.0382(13) 0.0062(11) 0.0180(12) 0.0031(11)
    C5 0.0602(19) 0.0332(14) 0.0537(17) 0.0073(13) 0.0267(14) 0.0094(12)
    C6 0.0612(19) 0.0389(15) 0.0571(17) 0.0089(14) 0.0379(15) 0.0054(13)
    C7 0.0625(19) 0.0549(18) 0.0460(16) -0.0029(15) 0.0336(15) 0.0057(13)
    C8 0.071(2) 0.0428(16) 0.0476(16) 0.0035(14) 0.0285(15) -0.0029(12)
    C9 0.071(2) 0.0342(15) 0.069(2) 0.0078(15) 0.0329(17) 0.0062(14)
_geom_special_details
;
All e.s.d.'s (except the e.s.d. in the dihedral angle between two l.s. planes)
are estimated using the full covariance matrix. The cell e.s.d.'s are taken
into account individually in the estimation of e.s.d.'s in distances, angles
and torsion angles; correlations between e.s.d.'s in cell parameters are only
used when they are defined by crystal symmetry. An approximate (isotropic)
treatment of cell e.s.d.'s is used for estimating e.s.d.'s involving l.s.
planes.
;
loop_
    _geom_bond_atom_site_label_1
    _geom_bond_atom_site_label_2
    _geom_bond_site_symmetry_2
    _geom_bond_distance
    _geom_bond_publ_flag
    S1 C1 . 1.728(2) ?
    S2 C1 . 1.709(2) ?
    O2 C7 . 1.418(4) ?
    O2 C9 . 1.423(4) ?
    O1 C3 . 1.414(3) ?
    O1 C5 . 1.428(3) ?
    N1 C1 . 1.341(3) ?
    N1 C4 . 1.466(3) ?
    N1 C2 . 1.468(3) ?
    N2 C6 . 1.478(3) ?
    N2 C8 . 1.480(4) ?
    N2 H1N . 0.86(4) ?
    N2 H2N . 0.91(4) ?
    C2 C3 . 1.515(4) ?
    C2 H2A . 1.01(3) ?
    C2 H2B . 0.94(4) ?
    C3 H3A . 1.01(3) ?
    C3 H3B . 0.98(4) ?
    C4 C5 . 1.512(4) ?
    C4 H4A . 0.96(3) ?
    C4 H4B . 0.93(3) ?
    C5 H5A . 1.02(3) ?
    C5 H5B . 0.94(4) ?
    C6 C7 . 1.498(4) ?
    C6 H6A . 1.02(3) ?
    C6 H6B . 0.89(4) ?
    C7 H7A . 0.96(3) ?
    C7 H7B . 0.95(4) ?
    C8 C9 . 1.498(4) ?
    C8 H8A . 1.05(3) ?
    C8 H8B . 0.90(3) ?
    C9 H9A . 1.01(3) ?
    C9 H9B . 0.94(4) ?
loop_
    _geom_angle_atom_site_label_1
    _geom_angle_atom_site_label_2
    _geom_angle_atom_site_label_3
    _geom_angle_site_symmetry_1
    _geom_angle_site_symmetry_3
    _geom_angle
    _geom_angle_publ_flag
    C7 O2 C9 . . 110.7(2) ?
    C3 O1 C5 . . 110.1(2) ?
    C1 N1 C4 . . 124.7(2) ?
    C1 N1 C2 . . 122.8(2) ?
    C4 N1 C2 . . 112.2(2) ?
    C6 N2 C8 . . 111.0(2) ?
    C6 N2 H1N . . 107(2) ?
    C8 N2 H1N . . 111(2) ?
    C6 N2 H2N . . 112(2) ?
    C8 N2 H2N . . 107(2) ?
    H1N N2 H2N . . 109(3) ?
    N1 C1 S2 . . 120.49(17) ?
    N1 C1 S1 . . 119.70(18) ?
    S2 C1 S1 . . 119.79(13) ?
    N1 C2 C3 . . 109.9(2) ?
    N1 C2 H2A . . 109.1(19) ?
    C3 C2 H2A . . 111(2) ?
    N1 C2 H2B . . 106(2) ?
    C3 C2 H2B . . 113(2) ?
    H2A C2 H2B . . 108(3) ?
    O1 C3 C2 . . 111.9(2) ?
    O1 C3 H3A . . 106(2) ?
    C2 C3 H3A . . 109.6(19) ?
    O1 C3 H3B . . 105(2) ?
    C2 C3 H3B . . 109(2) ?
    H3A C3 H3B . . 115(3) ?
    N1 C4 C5 . . 110.0(2) ?
    N1 C4 H4A . . 109(2) ?
    C5 C4 H4A . . 107(2) ?
    N1 C4 H4B . . 107(2) ?
    C5 C4 H4B . . 108(2) ?
    H4A C4 H4B . . 115(3) ?
    O1 C5 C4 . . 111.3(2) ?
    O1 C5 H5A . . 108.8(19) ?
    C4 C5 H5A . . 107.2(19) ?
    O1 C5 H5B . . 103(2) ?
    C4 C5 H5B . . 112(2) ?
    H5A C5 H5B . . 114(3) ?
    N2 C6 C7 . . 108.9(2) ?
    N2 C6 H6A . . 106.0(19) ?
    C7 C6 H6A . . 109.9(19) ?
    N2 C6 H6B . . 109(2) ?
    C7 C6 H6B . . 113(2) ?
    H6A C6 H6B . . 110(3) ?
    O2 C7 C6 . . 111.4(3) ?
    O2 C7 H7A . . 110(2) ?
    C6 C7 H7A . . 110(2) ?
    O2 C7 H7B . . 104(2) ?
    C6 C7 H7B . . 109(2) ?
    H7A C7 H7B . . 112(3) ?
    N2 C8 C9 . . 109.5(2) ?
    N2 C8 H8A . . 100.0(19) ?
    C9 C8 H8A . . 114.1(19) ?
    N2 C8 H8B . . 109(2) ?
    C9 C8 H8B . . 116(2) ?
    H8A C8 H8B . . 107(3) ?
    O2 C9 C8 . . 111.6(3) ?
    O2 C9 H9A . . 105.6(19) ?
    C8 C9 H9A . . 109.2(19) ?
    O2 C9 H9B . . 106(2) ?
    C8 C9 H9B . . 109(2) ?
    H9A C9 H9B . . 116(3) ?
loop_
    _geom_torsion_atom_site_label_1
    _geom_torsion_atom_site_label_2
    _geom_torsion_atom_site_label_3
    _geom_torsion_atom_site_label_4
    _geom_torsion_site_symmetry_1
    _geom_torsion_site_symmetry_2
    _geom_torsion_site_symmetry_3
    _geom_torsion_site_symmetry_4
    _geom_torsion
    _geom_torsion_publ_flag
    C4 N1 C1 S2 . . . . 178.8(2) ?
    C2 N1 C1 S2 . . . . 5.9(3) ?
    C4 N1 C1 S1 . . . . -3.0(3) ?
    C2 N1 C1 S1 . . . . -175.9(2) ?
    C1 N1 C2 C3 . . . . -133.9(3) ?
    C4 N1 C2 C3 . . . . 52.4(3) ?
    C5 O1 C3 C2 . . . . 59.7(3) ?
    N1 C2 C3 O1 . . . . -55.7(3) ?
    C1 N1 C4 C5 . . . . 133.4(3) ?
    C2 N1 C4 C5 . . . . -53.1(3) ?
    C3 O1 C5 C4 . . . . -60.0(3) ?
    N1 C4 C5 O1 . . . . 56.4(3) ?
    C8 N2 C6 C7 . . . . -55.7(4) ?
    C9 O2 C7 C6 . . . . -60.0(4) ?
    N2 C6 C7 O2 . . . . 58.1(4) ?
    C6 N2 C8 C9 . . . . 54.9(4) ?
    C7 O2 C9 C8 . . . . 59.0(4) ?
    N2 C8 C9 O2 . . . . -56.2(4) ?
loop_
    _geom_hbond_atom_site_label_D
    _geom_hbond_atom_site_label_H
    _geom_hbond_atom_site_label_A
    _geom_hbond_site_symmetry_A
    _geom_hbond_distance_DH
    _geom_hbond_distance_HA
    _geom_hbond_distance_DA
    _geom_hbond_angle_DHA
    N2 H1N S1 . 0.86(4) 2.47(4) 3.284(3) 158(3)
    N2 H2N S1 3_657 0.91(4) 2.75(4) 3.453(2) 135(3)
    N2 H2N S2 3_657 0.91(4) 2.39(3) 3.221(2) 151(3)
data_global
_journal_date_recd_electronic     2011-06-14
_journal_date_accepted     2011-07-01
_journal_name_full     'Acta Crystallographica, Section E'
_journal_year     2011
_journal_volume     67
_journal_issue      8
_journal_page_first     o2008
_journal_page_last     o2008
_journal_paper_category     QO
_journal_coeditor_code     SU2285
_publ_contact_author_name     'Ana C. Mafud'
_publ_contact_author_address
;
Instituto de Qu\'imica de S\~ao Carlos,
Universidade de S\~ao Paulo,
Av. Trabalhador S\~aocarlense, 400,
Caixa Postal 780, 13560-970,
S\~ao Carlos -SP
Brazil
;
_publ_contact_author_email     'mafud@iqsc.usp.br'
_publ_contact_author_fax     '55(16)33739975'
_publ_contact_author_phone     '55(16)92062226'
_publ_section_title
;
Morpholin-4-ium morpholine-4-carbodithioate
;
loop_
    _publ_author_name
    _publ_author_footnote
    _publ_author_address
    'Mafud, Ana C.' ?
;
Instituto de Qu\'imica de S\~ao Carlos,
Universidade de S\~ao Paulo,
Av. Trabalhador S\~aocarlense, 400,
Caixa Postal 780, 13560-970,
S\~ao Carlos SP
Brazil
;
    'Sanches, Edgar A.' ?
;
Instituto de Qu\'imica de S\~ao Carlos,
Universidade de S\~ao Paulo,
Av. Trabalhador S\~aocarlense, 400,
Caixa Postal 780, 13560-970,
S\~ao Carlos SP
Brazil
;
    'Gambardella, Maria Teresa' .
;
Instituto de Qu\'imica de S\~ao Carlos,
Universidade de S\~ao Paulo,
Av. Trabalhador S\~aocarlense, 400,
Caixa Postal 780, 13560-970,
S\~ao Carlos SP
Brazil
;
