# Supplementary material for: Morpholin-4-ium morpholine-4-carbo­dithio­ate
Source: Acta Crystallogr Sect E Struct Rep Online. 2011 Jul 13;67(Pt 8):o2008. doi: 10.1107/S1600536811026286 (PMC3213463; doi:10.1107/S1600536811026286)
Supplement: Supplementary file 2 [file e-67-o2008-Isup2.hkl]

#
# h,k,l, Fc-squared, Fo-squared, sigma(Fo-squared) and status flag
#
data_I
_shelx_title '    mormor in P 21/c'
_shelx_refln_list_code          4
_shelx_F_calc_maximum       93.47
_exptl_crystal_F_000       536.00
_reflns_d_resolution_high  0.7115
 
loop_
 _symmetry_equiv_pos_as_xyz
 'x, y, z'
 '-x, y+1/2, -z+1/2'
 '-x, -y, -z'
 'x, -y-1/2, z-1/2'
 
_cell_length_a     7.9380
_cell_length_b    18.3232
_cell_length_c     8.8260
_cell_angle_alpha  90.000
_cell_angle_beta  110.021
_cell_angle_gamma  90.000
 
_shelx_F_squared_multiplier     1.000
 
loop_
 _refln_index_h
 _refln_index_k
 _refln_index_l
 _refln_F_squared_calc
 _refln_F_squared_meas
 _refln_F_squared_sigma
 _refln_observed_status
   1   0   0       20.10       31.53      2.61 o
   3   0   0        0.59       -8.87      8.87 o
   4   0   0      243.60      242.62      8.30 o
   5   0   0      305.17      255.48     10.03 o
   6   0   0      225.98      230.32     11.44 o
   7   0   0      522.37      528.58     17.56 o
   8   0   0        9.90      -20.96     20.96 o
   9   0   0       41.52       38.46     12.52 o
  10   0   0        4.61       -2.60     24.40 o
   1   1   0      112.72      130.56      3.68 o
   3   1   0       23.03       28.70      4.31 o
   4   1   0     1703.80     2059.47     46.71 o
   5   1   0        4.15        5.82      5.41 o
   6   1   0       40.59       40.62      8.16 o
   7   1   0        5.44        8.08     18.05 o
   8   1   0        4.08      -10.30     10.30 o
   9   1   0        4.17       25.85     10.24 o
  10   1   0        0.97       -2.60     28.25 o
   1   2   0      358.89      367.66      9.14 o
   3   2   0       47.17       45.97      4.68 o
   4   2   0      148.14      135.08      6.90 o
   5   2   0      476.27      480.26     14.59 o
   6   2   0      192.26      191.71     10.95 o
   7   2   0      491.34      494.92     16.99 o
   8   2   0       13.67       10.03     10.44 o
   9   2   0       87.36       97.83     13.90 o
  10   2   0        0.74      -13.00     25.60 o
   5   3   0      544.74      504.04     15.61 o
   6   3   0      502.72      514.23     16.00 o
   7   3   0        1.45       -9.87     19.31 o
   8   3   0        2.11        7.71     18.09 o
   9   3   0       78.68       60.69     13.72 o
  10   3   0        0.07      -24.54     24.54 o
   1   4   0      745.28      716.51     20.35 o
   2   4   0      594.52      529.07     15.04 o
   3   4   0      545.98      429.43     13.55 o
   4   4   0      445.73      443.02     13.15 o
   5   4   0      117.45      102.74      7.98 o
   6   4   0       51.70       62.81      8.16 o
   7   4   0       26.10        6.02      8.38 o
   8   4   0       19.69       11.72     20.84 o
   9   4   0        0.95       13.51     20.62 o
  10   4   0        3.70      -15.83     28.90 o
   1   5   0      230.05      212.60      6.68 o
   3   5   0      894.20      831.03     21.70 o
   4   5   0     1750.78     1685.67     49.03 o
   5   5   0       41.72       32.16      6.86 o
   6   5   0       35.06       39.10      7.88 o
   7   5   0        9.59       -3.34     16.20 o
   8   5   0        2.03      -18.91     18.91 o
   9   5   0       17.30        9.59     11.54 o
  10   5   0        2.71      -10.68     23.85 o
   1   6   0      225.90      219.82      7.16 o
   4   6   0      281.85      291.72     10.22 o
   5   6   0     1253.68     1232.70     34.31 o
   6   6   0       22.29       17.79      7.22 o
   7   6   0       59.05       51.96      8.87 o
   8   6   0       11.22      -18.66     18.66 o
   9   6   0        6.89       -4.58     21.49 o
  10   6   0       11.62       34.44     11.99 o
   1   7   0     1261.03     1175.79     31.63 o
   3   7   0      282.07      280.23      9.26 o
   4   7   0       22.91       12.56      5.47 o
   5   7   0      259.56      240.05     10.64 o
   6   7   0       21.51       19.56      7.96 o
   7   7   0      119.28       91.22     10.68 o
   8   7   0       11.34        3.54      9.91 o
   9   7   0        1.20       -7.00     21.76 o
  10   7   0        0.57        4.11     12.35 o
   1   8   0      522.04      518.87     16.42 o
   2   8   0     1113.76     1051.14     24.20 o
   3   8   0      893.32      820.71     24.40 o
   4   8   0        8.07        1.28      5.07 o
   5   8   0      130.74      126.47      9.20 o
   6   8   0        6.28       -4.68     15.04 o
   7   8   0       38.79       44.43      8.73 o
   8   8   0       10.10       10.36     18.87 o
   9   8   0       12.11        9.52     25.18 o
   1   9   0     1961.02     1714.30     42.68 o
   2   9   0      614.61      682.64     20.96 o
   3   9   0        7.53        1.91     10.54 o
   4   9   0      331.94      353.33     11.78 o
   5   9   0      835.39      749.44     24.08 o
   6   9   0       81.45      101.45      9.26 o
   7   9   0      263.41      251.31     14.08 o
   8   9   0       38.05       61.67     11.38 o
   9   9   0       28.18       24.95     12.72 o
   0  10   0      467.58      516.59     17.71 o
   1  10   0        0.37        0.85      3.60 o
   2  10   0       80.17       98.69      6.17 o
   3  10   0      327.86      314.36     10.68 o
   4  10   0      126.12      113.60      8.18 o
   5  10   0       27.01       22.02      7.43 o
   6  10   0       23.99       21.94      8.10 o
   7  10   0       37.77       35.21     10.38 o
   8  10   0        7.66       -4.38     20.54 o
   9  10   0        9.39      -27.94     27.94 o
   1  11   0     1804.32     1653.82     46.48 o
   2  11   0      243.53      243.04      9.04 o
   3  11   0       41.48       36.69      5.94 o
   4  11   0       18.50        9.28      6.74 o
   5  11   0        5.04        0.00     12.94 o
   6  11   0      212.08      226.88     12.43 o
   7  11   0       53.59       62.03     10.66 o
   8  11   0       45.28       34.62     11.95 o
   9  11   0       26.46       11.09     13.35 o
   0  12   0        0.10       -7.00      8.77 o
   1  12   0      320.57      315.88     10.18 o
   2  12   0        9.25       18.22      4.78 o
   3  12   0      534.88      496.97     13.43 o
   4  12   0        0.58        0.00      5.94 o
   5  12   0      394.42      390.55     14.88 o
   6  12   0        1.39        9.06     14.61 o
   7  12   0      172.85      179.67     14.31 o
   8  12   0       25.23       34.62     11.91 o
   9  12   0        0.03       -5.37     22.43 o
   1  13   0      276.53      276.70     10.03 o
   2  13   0      148.88      145.41      8.06 o
   3  13   0        6.12        3.22      6.02 o
   4  13   0        4.42       -4.21      6.23 o
   5  13   0      174.92      192.83     10.89 o
   6  13   0       66.10       76.83      9.65 o
   7  13   0        0.01      -16.42     16.42 o
   8  13   0       61.79       71.64     12.66 o
   9  13   0       40.18       41.38     12.86 o
   0  14   0      298.12      281.59     10.52 o
   1  14   0      195.10      198.21      9.10 o
   2  14   0      174.45      175.88      9.32 o
   3  14   0      797.66      739.79     22.49 o
   4  14   0      156.25      176.67     10.18 o
   5  14   0      223.75      228.31     12.27 o
   6  14   0       48.74       59.67     10.34 o
   7  14   0        1.50        6.63     19.11 o
   8  14   0        1.55        2.48     10.46 o
   1  15   0        5.01        6.88     11.58 o
   2  15   0      657.06      689.95     21.31 o
   3  15   0       55.73       54.95      7.92 o
   4  15   0      135.27      138.94     10.58 o
   5  15   0        1.13      -14.17     14.17 o
   6  15   0        0.20      -10.22     18.85 o
   7  15   0       67.29       89.96     12.27 o
   8  15   0        4.62      -15.67     24.77 o
   0  16   0      727.44      687.32     21.55 o
   1  16   0      116.51      110.82      8.85 o
   2  16   0        0.46       -5.98      5.98 o
   3  16   0      293.09      299.46     12.82 o
   4  16   0      338.73      369.08     14.12 o
   5  16   0        0.02      -11.80     18.66 o
   6  16   0       93.51      102.49     12.52 o
   7  16   0       41.87       71.90     11.56 o
   8  16   0        0.88      -12.54     12.54 o
   1  17   0      106.42       93.64      8.79 o
   2  17   0        0.22      -15.51     15.51 o
   3  17   0        8.09        8.75     14.10 o
   4  17   0       81.41       89.51      9.81 o
   5  17   0       32.96       48.87      9.24 o
   6  17   0       28.97       50.19      9.95 o
   7  17   0       14.63       -7.45     23.93 o
   0  18   0      700.54      765.39     23.45 o
   1  18   0       15.08       16.36      6.57 o
   2  18   0      371.20      374.03     13.72 o
   3  18   0        6.84        8.59      6.19 o
   4  18   0        0.01       17.26      7.02 o
   5  18   0        8.88        7.53      8.47 o
   6  18   0       50.75       63.27     11.38 o
   7  18   0       22.63       17.81     11.36 o
   1  19   0       18.93       26.36      7.00 o
   2  19   0       11.32      -14.41     14.41 o
   3  19   0        4.73       -2.01      7.67 o
   4  19   0       32.37       37.71      8.79 o
   5  19   0        5.02       12.94      8.59 o
   6  19   0        0.98        2.46     10.62 o
   7  19   0        9.71       -6.88     10.71 o
   0  20   0      341.27      375.62     16.28 o
   1  20   0       25.43        9.83     16.55 o
   2  20   0      108.77      133.92     11.27 o
   3  20   0        6.22      -16.67     18.17 o
   4  20   0       10.40      -19.99     19.99 o
   5  20   0       25.82       18.99     10.20 o
   6  20   0       19.46      -21.06     22.94 o
   1  21   0        2.58        3.09      7.98 o
   2  21   0       92.97      109.68     11.86 o
   3  21   0       38.60       37.71      9.34 o
   4  21   0      111.11      122.40     12.68 o
   5  21   0       24.69        4.46     12.21 o
   6  21   0        0.79        0.00     22.43 o
   0  22   0       12.98       20.17      9.08 o
   1  22   0        0.55      -16.61     16.61 o
   2  22   0        3.74      -18.97     18.97 o
   3  22   0       12.66        8.75      9.85 o
   4  22   0        6.42        4.33      9.22 o
   5  22   0        1.25       -3.36     10.16 o
   1  23   0       37.09       42.98      9.04 o
   2  23   0       83.61       92.26     13.43 o
   3  23   0        3.10      -19.97     19.97 o
   4  23   0       35.20       39.18     11.72 o
   0  24   0      100.78      123.92     12.44 o
   1  24   0        0.29       -4.95     20.68 o
   2  24   0       50.74       68.91     11.58 o
   3  24   0        0.25       -5.35     18.13 o
   1  25   0       11.63       22.73     10.32 o
   2  25   0        0.61      -10.93     20.45 o
 -10   1   1        1.32      -25.38     25.38 o
  -9   1   1       32.89       12.64     11.68 o
  -8   1   1      370.74      356.52     15.81 o
  -7   1   1      258.41      235.15     12.41 o
  -6   1   1     1059.52     1062.13     29.96 o
  -5   1   1      640.54      593.91     17.48 o
  -4   1   1      378.37      361.86      9.65 o
  -3   1   1       85.98       91.52      4.97 o
  -2   1   1      133.84      138.80      4.76 o
  -1   1   1     3660.96     4634.25     32.62 o
   0   1   1      158.35      179.67      7.56 o
   1   1   1       17.91        6.80      3.11 o
   2   1   1      710.23      642.80     15.10 o
   3   1   1        2.73        4.01      8.83 o
   4   1   1       50.88       38.30      5.72 o
   5   1   1        6.89        3.38     13.70 o
   6   1   1      201.86      224.32     11.76 o
   7   1   1        5.37        4.07      7.88 o
   8   1   1      136.23      156.16     13.47 o
   9   1   1        0.28        4.60     21.35 o
  10   1   1       33.33      -13.62     32.10 o
 -10   2   1       81.04       73.55     13.92 o
  -9   2   1       15.69       34.94     10.36 o
  -8   2   1       82.75       68.40     10.12 o
  -7   2   1       18.00       17.97      7.35 o
  -6   2   1       64.85       63.13      8.36 o
  -5   2   1      489.31      528.05     15.73 o
  -4   2   1      615.59      693.94     18.46 o
  -3   2   1      792.45      904.79     24.63 o
  -2   2   1     1640.94     1872.40     28.55 o
  -1   2   1     8379.17     9417.97     50.45 o
   0   2   1     1208.79     1175.40     19.62 o
   2   2   1      792.19      737.90     16.18 o
   3   2   1       58.65       63.31      4.97 o
   4   2   1     1128.09     1087.06     26.72 o
   5   2   1       11.19        2.06      6.02 o
   6   2   1       72.00       76.32      9.28 o
   7   2   1       52.35       36.84      9.22 o
   8   2   1        2.41        9.93     17.44 o
   9   2   1       29.10       -9.24     26.76 o
  10   2   1        1.74      -27.33     28.66 o
 -10   3   1        1.58      -23.28     23.28 o
  -9   3   1       44.61      -14.94     23.85 o
  -8   3   1        0.72      -14.75     18.97 o
  -7   3   1       14.51       14.43      7.90 o
  -6   3   1       50.35       65.88      7.88 o
  -5   3   1       77.97       86.11      6.84 o
  -4   3   1       48.53       56.33      5.19 o
  -3   3   1      302.92      355.22      9.83 o
  -2   3   1     2644.03     2907.98     37.20 o
  -1   3   1     1732.98     2025.18     27.58 o
   0   3   1      499.55      474.01      7.26 o
   2   3   1        0.52        1.26      3.32 o
   3   3   1     1967.00     1906.81     42.56 o
   4   3   1      310.28      283.73      9.63 o
   5   3   1      124.77      126.34      8.67 o
   6   3   1       96.37       97.42      9.42 o
   7   3   1        9.26        1.04      8.12 o
   8   3   1       23.18       21.53     10.34 o
   9   3   1        0.79       13.96     22.81 o
  10   3   1        5.61      -21.98     29.86 o
 -10   4   1       16.03      -12.44     28.05 o
  -9   4   1        0.29      -19.40     20.11 o
  -8   4   1       10.94        6.35      8.41 o
  -7   4   1       38.52       41.11      8.20 o
  -6   4   1       17.40       19.25      7.51 o
  -5   4   1      620.63      647.54     21.23 o
  -4   4   1      637.07      795.05     19.82 o
  -3   4   1     2765.78     3101.25     47.18 o
  -2   4   1     1634.85     1741.80     30.57 o
   0   4   1      728.19      665.19     28.97 o
   1   4   1      334.93      326.61     10.99 o
   2   4   1      232.96      197.68      6.55 o
   4   4   1        7.68        5.76     11.01 o
   5   4   1      597.41      579.32     16.38 o
   6   4   1      107.51      104.77      9.59 o
   7   4   1      102.49      103.41      9.85 o
   8   4   1       20.67       15.71     10.54 o
   9   4   1       71.00       79.88     13.15 o
  10   4   1        1.05      -27.56     27.56 o
 -10   5   1        2.11        4.48     12.48 o
  -9   5   1      134.59      145.37     14.80 o
  -8   5   1        0.78       -7.59     17.60 o
  -7   5   1      163.31      188.87     10.85 o
  -6   5   1        2.92       -5.41     16.34 o
  -5   5   1        7.92        8.20      5.37 o
  -4   5   1      399.73      390.06     12.90 o
  -3   5   1      250.55      257.68      7.86 o
  -2   5   1     3561.55     3668.29     47.26 o
  -1   5   1      259.28      287.15      8.45 o
   0   5   1     1254.01     1056.90     21.75 o
   1   5   1      652.25      614.75     15.22 o
   2   5   1      778.49      763.20     18.83 o
   3   5   1        1.09       -4.25      4.25 o
   4   5   1      616.88      597.72     17.22 o
   5   5   1       19.38        0.00     14.35 o
   6   5   1        8.57       14.86      7.22 o
   7   5   1      115.14      100.99     10.40 o
   8   5   1        8.56        0.00     18.85 o
   9   5   1        1.64       -2.38     11.50 o
 -10   6   1        1.82       10.40     12.41 o
  -9   6   1        4.54      -13.33     21.08 o
  -8   6   1        4.29        1.93     16.53 o
  -7   6   1       37.55       34.62      8.61 o
  -6   6   1      316.41      316.02     12.29 o
  -5   6   1       18.67       39.28      5.60 o
  -4   6   1     2859.84     3031.56     57.54 o
  -3   6   1       83.32       97.51      5.23 o
  -2   6   1     1070.98     1142.52     29.61 o
  -1   6   1      237.92      261.54      6.74 o
   0   6   1      269.31      255.52      5.32 o
   1   6   1       46.40       42.58      3.93 o
   2   6   1       42.92       38.83      4.48 o
   3   6   1      206.95      156.55      7.41 o
   4   6   1      437.26      424.97     12.21 o
   5   6   1      309.80      295.29     12.35 o
   6   6   1      578.84      535.78     17.69 o
   7   6   1       55.98       61.02      9.83 o
   8   6   1       61.39       60.69     11.05 o
   9   6   1        0.12      -12.13     12.13 o
 -10   7   1        3.14       20.47     12.33 o
  -9   7   1       76.21       61.61     12.31 o
  -8   7   1       64.76       47.01     11.80 o
  -7   7   1      310.68      336.13     13.21 o
  -6   7   1      624.03      681.08     18.81 o
  -5   7   1       72.24       84.85      7.31 o
  -4   7   1      872.57      890.46     23.12 o
  -3   7   1     3059.01     3237.40     56.48 o
  -2   7   1      318.69      252.61      7.45 o
  -1   7   1      556.30      541.93     15.73 o
   0   7   1     1321.21     1241.25     39.28 o
   1   7   1      191.68      236.45      7.20 o
   2   7   1       10.22        9.73      3.97 o
   3   7   1       54.78       44.25      5.31 o
   4   7   1       39.68       36.23      6.17 o
   5   7   1      381.24      371.93     13.92 o
   6   7   1       11.63        2.56      7.67 o
   7   7   1       97.87       85.21     10.68 o
   8   7   1       60.88       69.40     11.89 o
   9   7   1        4.99        2.46     22.63 o
 -10   8   1        5.66       22.84     12.60 o
  -9   8   1        1.63        9.73      9.79 o
  -8   8   1       56.37       50.70     10.89 o
  -7   8   1      263.66      298.01     13.29 o
  -6   8   1      199.02      208.59     10.97 o
  -5   8   1     1222.25     1254.29     32.03 o
  -4   8   1        7.80       14.88      4.78 o
  -3   8   1      186.49      247.17      8.20 o
  -2   8   1      205.89      220.47      7.33 o
   1   8   1       45.40       45.40      4.21 o
   2   8   1     2193.02     1833.34     47.32 o
   3   8   1      863.97      788.82     24.67 o
   4   8   1        0.26       -2.30     13.11 o
   5   8   1      292.38      292.01     12.90 o
   6   8   1        4.62      -14.92     15.45 o
   7   8   1       47.67       38.71     11.07 o
   8   8   1        0.15       -9.28     10.11 o
   9   8   1       61.30      -20.39     30.98 o
 -10   9   1        5.72       -8.22     24.67 o
  -9   9   1        2.85      -14.06     22.24 o
  -8   9   1       12.88        6.13     20.35 o
  -7   9   1       19.80        7.77      8.24 o
  -6   9   1       30.68       10.91     16.71 o
  -5   9   1        1.64       -2.65     14.04 o
  -4   9   1        6.80        4.19      5.17 o
  -3   9   1        0.69        8.18      4.31 o
  -2   9   1       16.07       21.88      4.03 o
  -1   9   1     1382.21     1581.49     41.21 o
   0   9   1        4.83        1.28      3.66 o
   1   9   1     1234.19     1222.19     26.27 o
   2   9   1      287.48      276.34      9.50 o
   3   9   1      548.02      502.77     13.62 o
   4   9   1        0.59       -2.42     11.38 o
   5   9   1       39.36       41.03      7.41 o
   6   9   1       71.20       47.58      8.93 o
   7   9   1       10.84       17.24      9.63 o
   8   9   1        2.49      -15.69     21.13 o
   9   9   1        0.56      -26.40     26.40 o
  -9  10   1       14.48       -7.22     22.43 o
  -8  10   1        3.33       -0.53      9.91 o
  -7  10   1      460.27      497.32     17.24 o
  -6  10   1       32.88       30.26      7.33 o
  -5  10   1      709.11      775.57     22.29 o
  -4  10   1      231.39      226.01      9.75 o
  -3  10   1      171.72      172.44      8.30 o
  -2  10   1      103.48      107.78      6.29 o
  -1  10   1      277.93      313.09     10.22 o
   0  10   1     1457.26     1375.71     22.82 o
   1  10   1      175.42      208.00      8.00 o
   2  10   1     1952.66     1726.13     49.74 o
   3  10   1       87.01       88.29      6.80 o
   4  10   1      485.29      458.06     14.67 o
   5  10   1        3.37        1.85      6.61 o
   6  10   1       12.94        7.02     14.67 o
   7  10   1      103.13      118.55     11.99 o
   8  10   1       13.27        2.28     21.00 o
   9  10   1       58.47       83.87     14.21 o
  -9  11   1       94.74      126.00     14.98 o
  -8  11   1        0.12        4.34      9.26 o
  -7  11   1      102.10       95.57     11.01 o
  -6  11   1       17.81       18.13      7.18 o
  -5  11   1       12.57       15.94      6.78 o
  -4  11   1      259.10      239.38     10.30 o
  -3  11   1      355.97      366.33     12.43 o
  -2  11   1      681.58      572.19     16.53 o
  -1  11   1      291.10      321.32      9.32 o
   0  11   1     1069.70     1017.91     38.89 o
   1  11   1        0.13       -9.46      9.46 o
   2  11   1      188.95      178.55      8.69 o
   3  11   1       10.33      -11.72     13.57 o
   4  11   1       72.63       52.87      7.61 o
   5  11   1       36.23       33.17      7.82 o
   6  11   1       52.91       50.74      8.26 o
   7  11   1       52.37       43.82     11.72 o
   8  11   1        4.99       11.72     20.58 o
   9  11   1        4.98      -13.64     25.16 o
  -9  12   1        6.34       14.88     11.42 o
  -8  12   1        1.29        0.00     19.88 o
  -7  12   1       52.00       64.39     10.34 o
  -6  12   1       19.44       -8.63     17.01 o
  -5  12   1       16.43       24.32      6.84 o
  -4  12   1      251.17      242.60     10.89 o
  -3  12   1       16.21      -11.74     12.64 o
  -2  12   1        7.07       -7.53     11.11 o
  -1  12   1      198.27      157.73      7.67 o
   0  12   1      726.90      709.27     14.24 o
   1  12   1        4.25      -10.36     10.36 o
   2  12   1      205.57      197.92      9.12 o
   3  12   1      103.28       91.08      7.57 o
   4  12   1        9.54       19.88      5.96 o
   5  12   1        3.67       -6.76     13.33 o
   6  12   1       18.59       14.76      8.89 o
   7  12   1       57.99       60.40     11.84 o
   8  12   1        0.01      -19.35     23.45 o
  -9  13   1      107.91       97.42     15.61 o
  -8  13   1        0.22        4.62     19.03 o
  -7  13   1       62.28       49.68     11.50 o
  -6  13   1        0.13        0.00     14.04 o
  -5  13   1        1.79      -15.81     15.81 o
  -4  13   1      308.57      284.44     11.80 o
  -3  13   1      276.95      289.99     11.09 o
  -2  13   1     1745.67     1540.68     34.66 o
  -1  13   1      590.18      613.85     18.15 o
   0  13   1      443.54      415.22      8.66 o
   1  13   1        6.08        1.16      9.00 o
   2  13   1       13.49      -15.08     15.08 o
   3  13   1        0.41        2.81     12.58 o
   4  13   1      111.26      131.58      9.34 o
   5  13   1      145.76      147.65     10.79 o
   6  13   1       25.12       33.32      8.96 o
   7  13   1       52.17       42.72     12.07 o
   8  13   1        2.15      -21.72     21.72 o
  -9  14   1        0.06        5.50     21.69 o
  -8  14   1       13.63       14.37     21.94 o
  -7  14   1       13.03      -14.96     22.73 o
  -6  14   1        0.66      -15.69     15.69 o
  -5  14   1      196.92      175.78     10.91 o
  -4  14   1        8.43      -16.26     16.26 o
  -3  14   1     1141.69     1070.61     33.17 o
  -2  14   1        0.42        2.65     11.86 o
  -1  14   1      173.99      176.80      9.18 o
   0  14   1        0.16        0.07      7.44 o
   1  14   1      368.51      351.56     11.36 o
   2  14   1        0.62       -5.43      5.43 o
   3  14   1       91.51       98.14      8.12 o
   4  14   1       40.73       46.12      7.84 o
   5  14   1        1.29        3.68     11.36 o
   6  14   1        3.04       -4.07     19.13 o
   7  14   1        3.29        9.71      9.36 o
   8  14   1        0.02      -21.04     23.81 o
  -8  15   1       10.31       13.68     10.83 o
  -7  15   1        0.12      -22.67     22.67 o
  -6  15   1       29.42       18.87      9.30 o
  -5  15   1       82.24       93.03      8.69 o
  -4  15   1      282.97      311.97     12.60 o
  -3  15   1        5.32        3.07     11.44 o
  -2  15   1      333.17      331.63     12.25 o
  -1  15   1     1072.44     1006.48     30.65 o
   0  15   1      168.34      167.52      6.39 o
   1  15   1      650.71      625.41     17.81 o
   2  15   1       38.13       48.80      6.61 o
   3  15   1        6.10        8.04     12.37 o
   4  15   1      106.91       95.13      9.55 o
   5  15   1       24.41       17.48      8.91 o
   6  15   1       24.05        0.00     20.25 o
   7  15   1        5.75       11.87     20.86 o
   8  15   1        9.59       10.89     24.63 o
  -8  16   1       92.47       86.84     14.51 o
  -7  16   1        0.58      -18.19     18.19 o
  -6  16   1       56.53       55.36     11.05 o
  -5  16   1        7.52      -18.36     18.36 o
  -4  16   1       41.30       42.03      8.02 o
  -3  16   1        4.94        1.63     11.48 o
  -2  16   1      120.73      112.57      9.02 o
  -1  16   1        6.21        7.47     13.11 o
   0  16   1      111.37      112.18      5.80 o
   1  16   1       16.61       22.61      5.98 o
   2  16   1      139.08      135.65      9.69 o
   3  16   1        0.03       -8.45     14.45 o
   4  16   1      116.57      125.37      9.81 o
   5  16   1        1.89        2.01     16.42 o
   6  16   1       34.24       51.41     10.64 o
   7  16   1        1.92      -12.37     20.25 o
  -8  17   1       35.03       38.30     11.99 o
  -7  17   1       47.47       65.80     10.89 o
  -6  17   1      133.93      147.23     13.09 o
  -5  17   1      155.01      168.74     12.23 o
  -4  17   1       23.27       28.98      7.08 o
  -3  17   1       19.07       -5.11     13.53 o
  -2  17   1       19.35        3.32     15.96 o
  -1  17   1      109.36       98.40      8.79 o
   0  17   1        4.98       -1.66      5.99 o
   1  17   1       75.96       67.45      7.75 o
   2  17   1       70.56       73.23      8.39 o
   3  17   1        9.65        6.13      6.37 o
   4  17   1       75.65       80.43     10.97 o
   5  17   1        5.31        2.12     15.67 o
   6  17   1        0.95        4.05      9.10 o
   7  17   1        3.32        2.63     19.46 o
  -7  18   1        1.30      -18.01     22.57 o
  -6  18   1       69.83       54.91     12.05 o
  -5  18   1        6.60      -14.75     19.88 o
  -4  18   1       10.84       -3.91     17.67 o
  -3  18   1       22.72      -17.95     17.95 o
  -2  18   1        0.88      -11.50     11.50 o
  -1  18   1       68.00       64.31      8.12 o
   0  18   1        0.06       -4.26      5.55 o
   1  18   1       45.27       42.98      7.04 o
   2  18   1       29.49       32.91      7.53 o
   3  18   1       11.33        6.74      8.20 o
   4  18   1       12.27        7.14      8.39 o
   5  18   1        0.03        1.67      8.24 o
   6  18   1        0.15       -8.51     10.28 o
   7  18   1        0.16        0.00     23.22 o
  -7  19   1       50.93       65.21     13.39 o
  -6  19   1       96.57       99.24     12.88 o
  -5  19   1      121.69      118.65     13.47 o
  -4  19   1       68.07       82.47     10.07 o
  -3  19   1      174.67      158.18     13.13 o
  -2  19   1       11.60        7.43     14.86 o
  -1  19   1        1.53       -3.62     12.27 o
   0  19   1       14.96       19.57      4.55 o
   1  19   1      365.53      395.52     14.71 o
   2  19   1       91.79       83.20      9.89 o
   3  19   1       48.05       47.18     10.05 o
   4  19   1       30.29       25.38      9.71 o
   5  19   1       21.47        8.71     10.11 o
   6  19   1        0.74      -18.15     20.90 o
  -6  20   1        0.60        0.00     18.93 o
  -5  20   1       27.31       30.30     10.73 o
  -4  20   1       38.75       25.18      9.73 o
  -3  20   1       27.39      -12.39     20.84 o
  -2  20   1        3.87        0.49      7.27 o
  -1  20   1       99.61       96.55     10.83 o
   0  20   1        7.63        4.74     10.02 o
   1  20   1        3.94       18.44      7.55 o
   2  20   1        0.04        8.10     13.74 o
   3  20   1       84.13       87.61     10.97 o
   4  20   1        0.26       -5.09      9.04 o
   5  20   1       13.65       -2.46     23.10 o
   6  20   1        0.43       10.18      9.91 o
  -6  21   1       21.51       35.84     10.97 o
  -5  21   1       85.18       88.59     12.70 o
  -4  21   1       11.23        6.90     19.92 o
  -3  21   1       50.88       59.90      9.81 o
  -2  21   1        2.30      -14.78     15.37 o
  -1  21   1       12.37      -17.14     17.14 o
   0  21   1        3.02        2.17      8.99 o
   1  21   1        9.32        0.53      8.87 o
   2  21   1       54.10       65.33      9.38 o
   3  21   1        2.07      -13.49     20.60 o
   4  21   1       50.40       32.93     11.66 o
   5  21   1        0.79       -5.25     23.77 o
  -5  22   1       23.96       21.15     11.36 o
  -4  22   1        4.17       -2.44     10.26 o
  -3  22   1      147.46      177.59     14.53 o
  -2  22   1        0.57       11.27     17.30 o
  -1  22   1       34.93       41.90      9.02 o
   0  22   1        1.61        5.53     10.71 o
   1  22   1        2.97       -4.46      8.16 o
   2  22   1        0.26        6.82     18.91 o
   3  22   1       13.52       -9.36      9.36 o
   4  22   1        4.29        0.00      9.85 o
   5  22   1       17.41       26.91     10.34 o
  -4  23   1        0.03        3.93      8.65 o
  -3  23   1       84.28       89.69     11.78 o
  -2  23   1       31.96        9.50     20.68 o
  -1  23   1       24.91       30.83      9.65 o
   0  23   1       18.59       21.23      6.68 o
   1  23   1       11.83       -2.36     20.62 o
   2  23   1       45.83       12.11     22.06 o
   3  23   1        4.08        7.08      9.16 o
   4  23   1       22.28       -2.71     24.77 o
  -4  24   1       12.14       23.57     10.01 o
  -3  24   1       21.58       -5.31     23.12 o
  -2  24   1       10.40       27.60      9.20 o
  -1  24   1      153.78      143.03     14.19 o
   0  24   1       20.78       26.23      7.29 o
   1  24   1       30.73       40.74     10.66 o
   2  24   1       10.73       24.85     10.05 o
   3  24   1       18.49       13.60     20.92 o
  -2  25   1       37.75       17.03     11.93 o
  -1  25   1        1.16        6.02     10.44 o
   0  25   1        9.50       -0.82     14.79 o
   1  25   1       10.07       10.81     17.08 o
   2  25   1        6.75       25.62     10.20 o
 -10   0   2       24.25       20.11     12.01 o
  -9   0   2        4.96        7.14     10.64 o
  -8   0   2        0.01        8.67     15.81 o
  -7   0   2       85.71       81.86      8.87 o
  -6   0   2       12.40        5.98     15.16 o
  -5   0   2        8.44       20.41      4.82 o
  -4   0   2      291.80      256.70      8.34 o
  -3   0   2      220.06      198.33      6.02 o
  -2   0   2      639.32      664.96     18.17 o
  -1   0   2      236.03      247.68      8.04 o
   0   0   2      604.17      711.76     17.49 o
   1   0   2        4.31        0.81      3.28 o
   3   0   2       30.22       25.66      4.54 o
   4   0   2     4029.74     4194.76     76.62 o
   5   0   2       11.34        6.21     13.21 o
   6   0   2      113.64      115.99      9.83 o
   7   0   2       11.64        0.00     17.95 o
   8   0   2        0.23      -16.97     21.82 o
   9   0   2       78.18       83.97     14.39 o
 -10   1   2        2.65      -21.86     21.86 o
  -9   1   2       10.32       -4.09      9.91 o
  -8   1   2       90.17       68.14     10.32 o
  -7   1   2       14.03       20.66      6.94 o
  -6   1   2      169.99      184.57      9.48 o
  -5   1   2      341.63      337.72     10.58 o
  -4   1   2      378.08      383.76     10.62 o
  -3   1   2      491.20      528.42     14.43 o
  -2   1   2      789.73     1044.24     22.10 o
  -1   1   2       33.51       34.25      3.34 o
   1   1   2       22.56       21.88      3.54 o
   2   1   2     1572.35     1508.57     36.04 o
   3   1   2       31.87       35.94      4.95 o
   4   1   2      127.82      143.54      7.96 o
   5   1   2        1.56       -1.24     13.25 o
   6   1   2       86.61       96.33      9.10 o
   7   1   2       14.90       -1.83     22.84 o
   8   1   2       24.59       33.97     10.38 o
   9   1   2        7.81      -22.10     25.85 o
 -10   2   2       14.29        9.52     11.82 o
  -9   2   2       26.94       23.63     11.09 o
  -8   2   2       20.05       17.48      8.18 o
  -7   2   2      215.21      228.10     11.54 o
  -6   2   2       58.59       65.09      7.14 o
  -5   2   2      935.64      851.20     24.85 o
  -4   2   2      873.77      894.12     21.70 o
  -3   2   2       34.75       45.26      3.87 o
  -2   2   2      513.42      626.62     18.36 o
  -1   2   2      739.03      808.11     19.05 o
   0   2   2      366.24      340.61      7.39 o
   1   2   2      218.61      198.15      5.82 o
   2   2   2      271.48      262.17      7.16 o
   3   2   2      283.94      242.37      8.20 o
   4   2   2      227.71      247.42      9.52 o
   5   2   2       61.22       60.36      7.55 o
   6   2   2       15.03       17.34      7.43 o
   7   2   2       48.92       56.48      9.85 o
   8   2   2       19.62        8.53     20.01 o
   9   2   2       62.29       61.61     15.37 o
 -10   3   2        1.16      -23.97     23.97 o
  -9   3   2       45.62       34.70     11.42 o
  -8   3   2        0.06       -1.77     15.49 o
  -7   3   2      212.81      243.37     11.70 o
  -6   3   2       10.88       -2.52     14.39 o
  -5   3   2       31.21       28.78      5.64 o
  -4   3   2      409.33      421.33     12.15 o
  -3   3   2      185.89      213.78      6.94 o
  -2   3   2     1997.84     2484.89     35.62 o
  -1   3   2      534.69      528.15     12.33 o
   1   3   2      887.26      838.07     17.73 o
   2   3   2     1749.13     1785.41     40.20 o
   3   3   2      567.73      496.89     17.79 o
   4   3   2       66.24       74.14      6.66 o
   5   3   2      487.20      501.08     14.55 o
   6   3   2      203.71      210.34     11.64 o
   7   3   2      262.04      314.44     15.26 o
   8   3   2      119.58      112.85     14.61 o
   9   3   2       29.40       30.37     12.82 o
 -10   4   2       43.47      -28.00     28.00 o
  -9   4   2        0.01        0.00     18.50 o
  -8   4   2       82.46       81.24      9.71 o
  -7   4   2      100.47       99.66      9.75 o
  -6   4   2       10.82        1.30     13.82 o
  -5   4   2       27.42       34.33      5.25 o
  -4   4   2      803.06      954.10     21.59 o
  -3   4   2      856.22      852.34     25.54 o
  -2   4   2     4219.52     5077.27     52.81 o
  -1   4   2     3131.48     3248.86     43.84 o
   0   4   2      301.24      308.22      6.95 o
   1   4   2     1965.72     1769.80     37.51 o
   2   4   2      630.32      658.93     17.87 o
   3   4   2       12.19        6.68      4.52 o
   4   4   2      174.28      195.93      8.96 o
   5   4   2       38.06        6.51     19.07 o
   6   4   2      254.18      253.65     13.31 o
   7   4   2       13.98      -11.32     19.60 o
   8   4   2       39.27       42.37     12.27 o
   9   4   2        0.21       12.74     19.56 o
 -10   5   2        4.87        7.33     21.19 o
  -9   5   2       65.20       16.99     25.66 o
  -8   5   2       39.62       25.85      8.69 o
  -7   5   2      117.17      103.63     10.11 o
  -6   5   2      108.67      123.09      8.67 o
  -5   5   2       79.14      102.11      7.06 o
  -4   5   2      228.74      225.11      7.49 o
  -3   5   2      122.44      146.02      5.70 o
  -2   5   2     1674.74     1930.89     34.94 o
  -1   5   2       50.70       41.52      4.15 o
   1   5   2       60.56       70.66      4.48 o
   2   5   2      228.30      211.13      7.12 o
   3   5   2       12.42       11.48      4.38 o
   4   5   2      194.04      187.85      9.24 o
   5   5   2      312.63      282.71     12.33 o
   6   5   2      256.93      274.32     13.19 o
   7   5   2       67.68       89.16     11.62 o
   8   5   2       41.08       25.87     11.19 o
   9   5   2        1.42       -5.15     23.34 o
 -10   6   2       25.49       46.54     11.52 o
  -9   6   2       19.39       12.96     23.06 o
  -8   6   2      228.53      252.57     14.76 o
  -7   6   2        4.54        8.12     17.26 o
  -6   6   2       18.69       24.30      7.53 o
  -5   6   2        0.11        4.42     11.40 o
  -4   6   2       74.09       77.34      5.58 o
  -3   6   2       70.70       62.95      4.74 o
  -2   6   2     1147.84     1241.73     30.67 o
  -1   6   2     1435.60     1388.02     33.58 o
   0   6   2      683.94      685.65     12.02 o
   1   6   2      180.92      149.28      6.19 o
   2   6   2       37.75       26.97      4.21 o
   3   6   2       23.22       19.40      4.76 o
   4   6   2      579.42      576.77     16.61 o
   5   6   2       40.13       43.39      7.65 o
   6   6   2      371.69      418.46     15.71 o
   7   6   2      128.46      130.01     13.25 o
   8   6   2        1.10      -11.34     11.34 o
   9   6   2       25.93        7.84     26.76 o
 -10   7   2        8.12        8.36     11.99 o
  -9   7   2        0.00        0.00     15.26 o
  -8   7   2       94.01      103.12     12.11 o
  -7   7   2        8.46       -1.00      8.16 o
  -6   7   2      739.19      782.45     22.14 o
  -5   7   2      115.93      128.89      7.61 o
  -4   7   2       14.92       29.04      4.99 o
  -3   7   2      542.63      560.96     17.03 o
  -2   7   2      924.55     1018.96     21.23 o
  -1   7   2      128.77      130.25      5.66 o
   0   7   2      161.71      149.83      6.03 o
   1   7   2      312.64      268.34      8.00 o
   2   7   2      505.91      441.84     14.39 o
   3   7   2      356.87      310.06     10.40 o
   4   7   2      736.53      760.10     22.00 o
   5   7   2      128.62      132.27      9.75 o
   6   7   2       30.57       11.93      8.18 o
   7   7   2        9.01       -9.99     19.07 o
   8   7   2        9.74       11.28     22.00 o
   9   7   2        0.88        0.00     11.36 o
 -10   8   2        0.34      -26.17     26.68 o
  -9   8   2       12.38       22.51     10.20 o
  -8   8   2       14.50        5.86     19.42 o
  -7   8   2      106.77       97.85      9.54 o
  -6   8   2      120.11      130.11      9.38 o
  -5   8   2      152.04      148.08      8.36 o
  -4   8   2      335.02      345.56      9.95 o
  -3   8   2      138.54      153.41      6.72 o
  -2   8   2      254.69      257.06      7.69 o
  -1   8   2      749.69      734.54     19.78 o
   0   8   2       16.68       16.79      8.76 o
   1   8   2       23.02       22.84      4.34 o
   2   8   2      256.83      250.61      8.69 o
   3   8   2      390.12      349.93     11.36 o
   4   8   2      205.96      201.63     10.56 o
   5   8   2      203.37      183.11     10.97 o
   6   8   2       50.44       51.29      9.04 o
   7   8   2       36.01       -8.04     20.49 o
   8   8   2        1.22       -0.57     10.83 o
   9   8   2       11.21        3.38     13.41 o
 -10   9   2       12.69       14.69     12.74 o
  -9   9   2        0.17      -13.70     19.37 o
  -8   9   2       56.18       56.86     10.30 o
  -7   9   2       48.81       47.70      8.41 o
  -6   9   2      490.52      557.97     15.39 o
  -5   9   2     1205.92     1192.87     31.91 o
  -4   9   2      256.82      285.90      9.81 o
  -3   9   2     3418.92     3436.89     61.63 o
  -2   9   2       92.75       84.44      5.58 o
  -1   9   2        5.44       -2.42      8.75 o
   0   9   2      493.03      471.79     21.77 o
   1   9   2     2019.84     1790.15     46.04 o
   2   9   2      818.56      790.63     24.54 o
   3   9   2      654.04      588.80     14.65 o
   4   9   2      548.59      548.50     15.47 o
   5   9   2       26.85       17.14      7.25 o
   6   9   2        3.91        0.00     14.75 o
   7   9   2        0.92        4.13     17.03 o
   8   9   2       48.60       48.95     12.66 o
   9   9   2        0.10        8.26     22.88 o
 -10  10   2       35.28       52.55     12.15 o
  -9  10   2        3.98       -4.68     20.43 o
  -8  10   2       67.54       46.81     11.50 o
  -7  10   2       16.18       23.30      7.12 o
  -6  10   2       23.28       31.34      6.88 o
  -5  10   2       69.65       78.60      8.20 o
  -4  10   2       25.74       22.27      5.35 o
  -3  10   2       12.83        3.87      4.58 o
  -2  10   2      201.10      225.38      8.41 o
  -1  10   2      227.82      202.14      7.82 o
   0  10   2        0.21        2.69      5.27 o
   1  10   2       13.20       12.03      4.92 o
   2  10   2        0.00       -2.93      4.54 o
   3  10   2        5.03       12.37      5.13 o
   4  10   2        2.34       -6.68      6.68 o
   5  10   2       31.70       37.37      7.27 o
   6  10   2       37.12       -3.76     20.43 o
   7  10   2        1.14        2.12     19.60 o
   8  10   2        7.54       -7.25     25.50 o
  -9  11   2        0.15        7.23     19.13 o
  -8  11   2        1.32        8.51     18.54 o
  -7  11   2       38.47        9.32     21.80 o
  -6  11   2       63.71       71.64      8.32 o
  -5  11   2      598.83      600.58     17.52 o
  -4  11   2      292.83      325.14     11.17 o
  -3  11   2      387.70      396.64     11.23 o
  -2  11   2      240.89      261.97      8.98 o
  -1  11   2       23.14       24.50      4.88 o
   0  11   2      274.66      300.78      7.51 o
   1  11   2     1662.06     1514.14     33.60 o
   2  11   2      500.73      462.25     13.29 o
   3  11   2     1540.21     1372.15     36.59 o
   4  11   2      293.66      303.28     12.94 o
   5  11   2       54.15       60.79      8.55 o
   6  11   2        1.86      -21.19     21.19 o
   7  11   2        0.97        0.00     20.13 o
   8  11   2       26.05       17.40     27.35 o
  -9  12   2       14.11       31.04     10.79 o
  -8  12   2       70.68       87.55     12.41 o
  -7  12   2       60.61       63.56     10.56 o
  -6  12   2       71.49       82.32      8.22 o
  -5  12   2       56.20       47.89      7.53 o
  -4  12   2        5.67        9.61      5.47 o
  -3  12   2     1043.27      900.06     27.23 o
  -2  12   2        0.54        0.00      8.10 o
  -1  12   2     1422.26     1320.98     30.51 o
   0  12   2     1727.85     1746.97     35.48 o
   1  12   2      665.30      574.80     18.56 o
   2  12   2      721.67      708.04     18.11 o
   3  12   2        7.56        4.62      6.66 o
   4  12   2       29.64       31.63      6.94 o
   5  12   2       91.30       99.56     10.11 o
   6  12   2      122.00      136.20     13.09 o
   7  12   2        6.59        2.24     19.97 o
   8  12   2       28.61       10.42     26.82 o
  -9  13   2       32.18       20.88     12.52 o
  -8  13   2        0.54      -13.57     19.95 o
  -7  13   2      113.34       95.02     12.52 o
  -6  13   2       51.76       66.79      8.32 o
  -5  13   2       17.12        8.49      7.00 o
  -4  13   2       58.35       48.66      7.02 o
  -3  13   2      155.53      144.03      9.02 o
  -2  13   2      105.28      107.38      6.96 o
  -1  13   2       50.59       38.28      6.35 o
   0  13   2       53.92       53.00      5.28 o
   1  13   2       41.77       31.77      6.68 o
   2  13   2      102.13      109.70      8.20 o
   3  13   2       67.95       60.87      7.51 o
   4  13   2       63.30       62.93      8.36 o
   5  13   2        0.82        7.45      7.37 o
   6  13   2        7.93       13.98      8.36 o
   7  13   2       36.80       31.42     10.66 o
   8  13   2        1.48      -25.46     25.46 o
  -9  14   2        5.78       10.77     21.57 o
  -8  14   2       96.45      105.02     14.21 o
  -7  14   2       72.05       72.98     11.93 o
  -6  14   2       38.71       36.14      8.59 o
  -5  14   2       58.90       58.35      8.30 o
  -4  14   2        6.01       10.32      6.15 o
  -3  14   2      147.19      148.26      9.24 o
  -2  14   2        1.24        2.16      5.31 o
  -1  14   2      743.47      743.13     26.25 o
   0  14   2        0.13       -4.55      7.90 o
   1  14   2      601.85      572.34     14.67 o
   2  14   2      155.34      126.22      9.30 o
   3  14   2       10.20        7.41      6.23 o
   4  14   2      107.86      130.11      9.71 o
   5  14   2      132.08      151.60     12.72 o
   6  14   2       38.18       17.28     10.85 o
   7  14   2       51.31       73.02     12.29 o
   8  14   2        9.00      -19.38     25.22 o
  -8  15   2       21.51        9.75     18.58 o
  -7  15   2       99.40      118.02     11.72 o
  -6  15   2       32.37       31.10      9.32 o
  -5  15   2      140.01      144.89      9.81 o
  -4  15   2       18.05        6.66     15.65 o
  -3  15   2        0.00      -14.31     14.31 o
  -2  15   2      117.96      135.73      8.89 o
  -1  15   2        0.32        5.68     11.87 o
   0  15   2     1184.75     1237.24     23.67 o
   1  15   2       36.69       38.73      6.96 o
   2  15   2      677.16      645.71     17.12 o
   3  15   2       94.47      100.68      8.79 o
   4  15   2        1.34        5.17      6.15 o
   5  15   2      156.37      156.45     13.43 o
   6  15   2        1.44        5.01      8.59 o
   7  15   2       38.30       29.33     12.07 o
  -8  16   2        3.09      -22.37     22.37 o
  -7  16   2       33.68       57.39     10.77 o
  -6  16   2        9.69        6.70      8.69 o
  -5  16   2       97.90       92.15     10.97 o
  -4  16   2        3.85       -5.17     14.29 o
  -3  16   2        8.70      -11.58     15.61 o
  -2  16   2      319.84      346.21     13.15 o
  -1  16   2      755.82      791.93     22.69 o
   0  16   2      475.31      474.86     10.25 o
   1  16   2       78.84       84.91      7.75 o
   2  16   2       41.59       54.14      7.57 o
   3  16   2      100.72      115.33      8.89 o
   4  16   2       63.68       47.77     10.58 o
   5  16   2       62.38       88.27     11.42 o
   6  16   2        6.40       -9.32     23.08 o
   7  16   2        7.96        0.00     25.97 o
  -8  17   2        0.31       13.45     20.64 o
  -7  17   2       89.61       91.58     12.07 o
  -6  17   2       10.31       -4.34      9.48 o
  -5  17   2       89.39       92.48     10.64 o
  -4  17   2      248.62      240.58     12.17 o
  -3  17   2      159.48      143.75      9.69 o
  -2  17   2     1228.24     1148.60     35.35 o
  -1  17   2        0.27       -9.91     12.80 o
   0  17   2      395.00      418.65     15.82 o
   1  17   2      153.93      163.83      9.77 o
   2  17   2        1.65       -3.52     14.76 o
   3  17   2       84.00       84.72     10.42 o
   4  17   2        6.98        4.03     19.99 o
   5  17   2       75.03       87.23     11.40 o
   6  17   2        3.45       11.58     10.14 o
   7  17   2       16.53       -2.75     25.97 o
  -7  18   2       23.46       21.15     11.17 o
  -6  18   2       42.62       43.00     11.15 o
  -5  18   2       70.92       71.19      9.30 o
  -4  18   2      313.79      343.93     15.51 o
  -3  18   2        7.41        0.00     14.90 o
  -2  18   2       60.69       76.62      8.57 o
  -1  18   2        1.55       -3.79      5.78 o
   0  18   2      319.14      309.97      8.99 o
   1  18   2        4.79        8.63      6.23 o
   2  18   2      307.52      307.58     15.69 o
   3  18   2       55.69       61.10     10.01 o
   4  18   2       53.89       42.17     10.71 o
   5  18   2      103.75      111.57     13.45 o
   6  18   2        9.74       10.38     21.69 o
  -7  19   2        4.16      -12.48     12.48 o
  -6  19   2        1.43       -2.38      9.93 o
  -5  19   2       38.81       48.74     10.30 o
  -4  19   2        0.65        0.51      8.00 o
  -3  19   2       30.99       29.86      9.06 o
  -2  19   2       11.47        1.89     15.41 o
  -1  19   2        5.84       -3.70     14.06 o
   0  19   2        0.33       -3.83     13.07 o
   1  19   2       23.69       19.23      8.79 o
   2  19   2        1.27       10.34      7.86 o
   3  19   2      134.05      137.64     12.62 o
   4  19   2        0.24      -11.15     17.42 o
   5  19   2       33.09       37.06     11.74 o
   6  19   2        1.41        0.00     23.93 o
  -6  20   2       21.13       29.33     10.44 o
  -5  20   2       80.88       82.87     11.70 o
  -4  20   2      136.04      137.38     12.56 o
  -3  20   2       47.20       41.50      9.28 o
  -2  20   2      134.32      149.48     11.54 o
  -1  20   2       17.16       -3.93     19.05 o
   0  20   2       23.10        5.65     19.69 o
   1  20   2       51.80       63.42      9.79 o
   2  20   2      181.81      196.15     14.04 o
   3  20   2      113.51      128.83     13.01 o
   4  20   2       58.84       53.57     11.46 o
   5  20   2        7.22        0.65      9.83 o
  -6  21   2        3.07        4.70     10.28 o
  -5  21   2        5.00      -19.58     22.18 o
  -4  21   2        1.07        4.03      9.14 o
  -3  21   2       15.92       23.75      8.14 o
  -2  21   2       77.67       84.34     10.81 o
  -1  21   2       13.79       26.78      8.28 o
   0  21   2      177.52      175.75      9.28 o
   1  21   2        0.00        8.59     16.36 o
   2  21   2       71.44       87.61     11.21 o
   3  21   2        0.64        6.98     19.33 o
   4  21   2        4.12      -17.40     19.09 o
   5  21   2       36.53       21.84     11.50 o
  -5  22   2        5.16      -18.42     19.15 o
  -4  22   2      124.20      123.62     13.82 o
  -3  22   2        3.66       10.46      8.77 o
  -2  22   2       13.01      -17.73     17.73 o
  -1  22   2        6.10      -11.21     19.92 o
   0  22   2       30.81       30.72      6.94 o
   1  22   2       12.71        0.00     19.97 o
   2  22   2       84.68       94.35     12.50 o
   3  22   2        4.82        9.85     22.31 o
   4  22   2        0.00        0.67      9.55 o
  -5  23   2       12.06       11.09     19.99 o
  -4  23   2       73.01       85.95     13.13 o
  -3  23   2        3.61      -17.28     18.95 o
  -2  23   2      241.22      269.56     16.93 o
  -1  23   2        0.03        2.36     17.52 o
   0  23   2      261.54      252.38     14.89 o
   1  23   2        5.11        9.63      9.16 o
   2  23   2       45.13       10.14     25.36 o
   3  23   2        6.79      -18.60     21.41 o
  -4  24   2       12.76        7.63     10.16 o
  -3  24   2        1.79      -13.31     19.76 o
  -2  24   2        9.84        5.19     22.29 o
  -1  24   2        1.79        2.56     22.73 o
   0  24   2        2.69      -13.61     13.61 o
   1  24   2        0.42        2.60     18.22 o
   2  24   2        4.76        5.37     22.14 o
  -2  25   2      142.72      168.88     15.59 o
  -1  25   2        1.76      -23.49     23.49 o
   0  25   2       70.15       77.85     20.71 o
   1  25   2        6.66       23.45      9.52 o
 -11   1   3        1.35      -13.70     31.63 o
 -10   1   3      129.86      124.05     14.29 o
  -9   1   3       85.48       43.33     11.86 o
  -8   1   3      145.12      130.74     11.38 o
  -7   1   3      101.12       83.24      9.77 o
  -6   1   3      359.67      312.69     11.82 o
  -5   1   3      290.36      276.36      9.52 o
  -4   1   3     2370.96     2468.38     47.13 o
  -3   1   3     4892.44     5350.64     60.32 o
  -2   1   3        2.58        2.24      3.13 o
   0   1   3      792.95      753.25     35.88 o
   1   1   3      358.19      365.68     10.87 o
   2   1   3        0.06        1.69      3.52 o
   3   1   3     1633.67     1636.27     46.12 o
   4   1   3      238.75      218.86      9.93 o
   5   1   3      194.09      175.47     10.83 o
   6   1   3       53.48       38.42      9.55 o
   7   1   3        0.52      -13.76     17.26 o
   8   1   3       29.30       30.12     11.64 o
   9   1   3        2.70        5.31     23.75 o
 -11   2   3        2.95       13.76     21.13 o
 -10   2   3        1.35       -7.02     21.06 o
  -9   2   3       56.59       29.86     12.50 o
  -8   2   3      339.77      331.59     14.86 o
  -7   2   3      592.42      542.18     17.14 o
  -6   2   3     1233.17     1145.85     31.30 o
  -5   2   3     1401.08     1597.44     44.45 o
  -4   2   3       64.74       64.01      5.41 o
  -3   2   3     2137.38     2487.57     42.01 o
  -2   2   3      109.20       97.63      4.36 o
  -1   2   3      270.60      282.08      8.87 o
   0   2   3      107.76      109.53      3.62 o
   1   2   3     2581.38     2520.59     46.79 o
   2   2   3        7.20        4.21      3.74 o
   3   2   3       87.78       58.92      6.17 o
   4   2   3        2.20       -5.92     14.82 o
   5   2   3       25.05       29.10      7.14 o
   6   2   3       78.19       94.43      9.77 o
   7   2   3       27.05       30.14      9.69 o
   8   2   3       28.27      -13.70     27.41 o
   9   2   3        6.39      -21.31     28.94 o
 -11   3   3        0.53       10.38     12.17 o
 -10   3   3       16.70       14.14     11.27 o
  -9   3   3        0.53       -9.52      9.52 o
  -8   3   3        6.05        4.19      7.84 o
  -7   3   3       51.79       44.12      8.53 o
  -6   3   3        0.46       -6.35     14.31 o
  -5   3   3       32.06       34.37      5.49 o
  -4   3   3       66.70       89.08      5.52 o
  -3   3   3      377.80      413.73     13.35 o
  -2   3   3        0.57        2.91      5.84 o
  -1   3   3     1141.88     1221.30     30.37 o
   0   3   3     1937.45     1833.14     84.40 o
   1   3   3     1699.14     1654.96     38.57 o
   2   3   3      186.44      189.54      7.29 o
   3   3   3      654.99      647.99     21.31 o
   4   3   3       87.32       76.67      7.63 o
   5   3   3       56.37       43.17      8.08 o
   6   3   3       18.21       11.05      7.90 o
   7   3   3       17.50       13.45      9.65 o
   8   3   3        2.24      -20.68     21.45 o
   9   3   3        0.48        5.37     11.99 o
 -10   4   3        3.68        7.14     20.58 o
  -9   4   3       37.14       -2.06     23.08 o
  -8   4   3       97.89      120.10     10.54 o
  -7   4   3      223.23      219.90     11.25 o
  -6   4   3      155.72      196.15      9.20 o
  -5   4   3      688.29      700.55     21.35 o
  -4   4   3      627.16      679.57     18.66 o
  -3   4   3      263.70      298.54      8.28 o
  -2   4   3       44.01       52.96      4.11 o
   0   4   3      201.59      199.83      6.65 o
   1   4   3     2497.33     2297.30     47.44 o
   2   4   3      750.84      716.67     20.78 o
   3   4   3       57.89       60.08      6.21 o
   4   4   3       10.43        6.09     13.62 o
   5   4   3      146.76      137.29     10.40 o
   6   4   3       61.11       71.84      8.59 o
   7   4   3       38.73        0.00     24.20 o
   8   4   3       12.89        9.28     23.22 o
   9   4   3        1.88       -2.69     26.34 o
 -10   5   3        5.29      -19.25     26.80 o
  -9   5   3       28.11       15.18     10.32 o
  -8   5   3       14.59        3.60     19.40 o
  -7   5   3      177.51      182.52     10.56 o
  -6   5   3      371.17      393.85     12.58 o
  -5   5   3      398.26      444.81     14.49 o
  -4   5   3      333.78      363.95     10.36 o
  -3   5   3      644.81      702.04     17.42 o
  -2   5   3      727.44      740.30     17.26 o
  -1   5   3      159.23      158.30      6.13 o
   0   5   3      657.14      633.86     34.69 o
   1   5   3      233.91      282.99      8.24 o
   2   5   3      316.20      280.53      9.06 o
   3   5   3      240.27      242.53     10.05 o
   4   5   3       24.65       17.28      6.47 o
   5   5   3      155.18      159.90     10.54 o
   6   5   3       26.35       28.17      7.92 o
   7   5   3       46.88        4.09     22.04 o
   8   5   3       20.18       -2.36     24.99 o
   9   5   3       10.71      -25.89     25.89 o
 -10   6   3        0.01        2.44     10.54 o
  -9   6   3        0.30      -19.17     19.17 o
  -8   6   3      101.25       97.85     10.36 o
  -7   6   3       80.70       96.14      8.59 o
  -6   6   3       87.36       94.17      8.38 o
  -5   6   3      396.30      420.45     12.88 o
  -4   6   3      411.54      475.54     13.55 o
  -3   6   3        0.11        1.95      3.70 o
  -2   6   3     1516.24     1567.81     36.96 o
  -1   6   3        7.71        3.46      7.16 o
   0   6   3        0.80       -4.04      5.64 o
   1   6   3       44.83       56.74      5.13 o
   2   6   3      176.91      150.03      7.35 o
   3   6   3       37.25       36.80      5.60 o
   4   6   3       37.28       28.68      6.35 o
   5   6   3       87.42       88.10      8.77 o
   6   6   3        0.00      -12.74     14.69 o
   7   6   3       23.74      -22.90     24.56 o
   8   6   3        9.74        8.36     10.68 o
 -10   7   3       22.61       17.38     11.54 o
  -9   7   3        0.70       -6.53     18.81 o
  -8   7   3       12.34        1.89     17.97 o
  -7   7   3       11.99        6.66     18.09 o
  -6   7   3        0.04        7.10     13.84 o
  -5   7   3      249.56      260.83      9.30 o
  -4   7   3      237.39      238.06      8.57 o
  -3   7   3      175.61      174.42      6.63 o
  -2   7   3     1270.28     1270.00     34.92 o
  -1   7   3      906.17     1019.92     23.16 o
   0   7   3     1738.63     1621.08     29.37 o
   1   7   3       80.74       87.43      5.72 o
   2   7   3     1395.15     1307.27     30.55 o
   3   7   3       43.30       37.81      6.25 o
   4   7   3      118.26      117.84      9.14 o
   5   7   3      152.13      161.33     10.87 o
   6   7   3        2.47      -17.69     17.69 o
   7   7   3       29.24       29.21     10.42 o
   8   7   3        1.22       -4.86     23.53 o
 -10   8   3        0.76        7.73     25.64 o
  -9   8   3       12.92        0.00     21.08 o
  -8   8   3        0.87      -11.60     17.08 o
  -7   8   3        2.44      -14.98     15.53 o
  -6   8   3       77.85       79.43      7.94 o
  -5   8   3        3.41        3.81      6.11 o
  -4   8   3     1594.07     1549.45     43.33 o
  -3   8   3      679.38      760.25     20.41 o
  -2   8   3     2405.66     2261.95     49.43 o
  -1   8   3      299.02      351.50      9.28 o
   0   8   3      492.46      508.47     20.16 o
   1   8   3       46.85       39.99      5.56 o
   2   8   3      423.74      352.82     12.07 o
   3   8   3      158.59      145.39      8.59 o
   4   8   3      907.53      905.21     25.09 o
   5   8   3      138.45      145.56     10.66 o
   6   8   3       87.55       92.01     11.74 o
   7   8   3       13.06        2.71     10.71 o
   8   8   3        1.82       -6.80     11.36 o
 -10   9   3        3.39       15.79     10.81 o
  -9   9   3        0.57        6.76     21.02 o
  -8   9   3       11.14        5.94     17.79 o
  -7   9   3       69.69       62.01      8.61 o
  -6   9   3        4.85        0.00     13.59 o
  -5   9   3        5.88       15.22      5.76 o
  -4   9   3        9.77        5.58     12.50 o
  -3   9   3      289.45      287.59      9.40 o
  -2   9   3       73.65       78.19      5.43 o
  -1   9   3       90.15       92.09      5.58 o
   0   9   3      133.24      133.44      4.89 o
   1   9   3        1.90        3.17      4.03 o
   2   9   3      191.06      183.57      8.83 o
   3   9   3      148.04      165.01      9.18 o
   4   9   3        8.32      -17.32     17.32 o
   5   9   3       27.49       30.08      7.79 o
   6   9   3       17.38       15.81      8.91 o
   7   9   3        6.85      -10.58     10.58 o
   8   9   3        0.01        0.00     21.63 o
 -10  10   3        0.43      -13.45     25.66 o
  -9  10   3       68.83       81.61     13.27 o
  -8  10   3        2.20        2.04     18.81 o
  -7  10   3       12.33       16.08      6.76 o
  -6  10   3      139.45      151.97      9.95 o
  -5  10   3      627.27      662.86     20.29 o
  -4  10   3      628.83      603.88     17.44 o
  -3  10   3      103.12      116.58      7.12 o
  -2  10   3     1017.40      993.09     25.09 o
  -1  10   3        2.88       -2.93      9.73 o
   0  10   3      210.32      204.80     17.20 o
   1  10   3      410.25      391.14     13.31 o
   2  10   3      130.21      106.07      8.08 o
   3  10   3      297.04      255.95     11.50 o
   4  10   3      189.96      187.46     11.54 o
   5  10   3       54.28       34.07      8.55 o
   6  10   3       75.94       63.91     10.26 o
   7  10   3        0.00        6.23      9.50 o
   8  10   3        7.04       15.65     23.91 o
 -10  11   3        0.84        3.44     10.52 o
  -9  11   3       37.63       37.53     11.72 o
  -8  11   3        5.30       18.46      9.20 o
  -7  11   3       68.68       76.65     10.14 o
  -6  11   3        0.47        4.36      6.45 o
  -5  11   3        2.27        0.00     13.09 o
  -4  11   3       76.66       70.87      6.90 o
  -3  11   3        1.90       -2.30     11.52 o
  -2  11   3      310.96      298.28      9.95 o
  -1  11   3      144.94      140.02      7.33 o
   0  11   3      740.14      666.90     26.66 o
   1  11   3        1.00       -4.60     11.36 o
   2  11   3     1127.08     1071.77     31.69 o
   3  11   3      331.24      312.28     12.17 o
   4  11   3      378.06      322.19     14.10 o
   5  11   3      169.74      175.43     11.17 o
   6  11   3        1.99        0.00     16.79 o
   7  11   3       24.94       -7.00     23.20 o
   8  11   3       12.34       24.08     11.70 o
  -9  12   3       39.16       37.45     12.13 o
  -8  12   3       21.52        8.75     19.78 o
  -7  12   3        7.60       26.13      8.22 o
  -6  12   3        1.90        5.13     11.46 o
  -5  12   3      168.28      194.20     10.71 o
  -4  12   3      332.18      331.53     11.62 o
  -3  12   3      235.78      261.95     10.18 o
  -2  12   3      605.26      542.77     14.82 o
  -1  12   3       40.53       35.92      5.47 o
   0  12   3       22.47       20.76      8.54 o
   1  12   3      521.94      497.08     15.61 o
   2  12   3      381.18      359.11     13.11 o
   3  12   3       53.66       44.29      7.41 o
   4  12   3        0.24        3.40     13.39 o
   5  12   3       72.95       55.83     11.64 o
   6  12   3       49.44       36.43     11.30 o
   7  12   3        7.58        9.02     10.05 o
  -9  13   3       17.11      -24.48     24.48 o
  -8  13   3       61.60       66.18     10.95 o
  -7  13   3      128.83      142.93     12.44 o
  -6  13   3       94.55       99.32      9.48 o
  -5  13   3      150.20      167.23      9.87 o
  -4  13   3        1.35       -4.50     14.47 o
  -3  13   3        7.64        2.77     11.91 o
  -2  13   3      544.23      525.75     15.89 o
  -1  13   3       74.14       75.22      7.41 o
   0  13   3     1722.97     1614.67     26.61 o
   1  13   3      418.60      389.70     13.51 o
   2  13   3      353.61      346.10     13.21 o
   3  13   3       53.80       48.46      7.81 o
   4  13   3        5.87        7.14     14.29 o
   5  13   3       15.72       16.24      8.73 o
   6  13   3        1.49      -13.35     20.39 o
   7  13   3       61.72       96.88     14.02 o
  -9  14   3       18.68       20.66     11.68 o
  -8  14   3       25.10      -11.66     23.65 o
  -7  14   3        5.27      -16.77     18.97 o
  -6  14   3      205.49      180.87     13.35 o
  -5  14   3       42.99       38.36      6.94 o
  -4  14   3       53.50       53.69      7.35 o
  -3  14   3       53.16       63.88      7.08 o
  -2  14   3       49.72       48.97      6.51 o
  -1  14   3     2005.74     2048.18     59.12 o
   0  14   3       55.29       49.02      5.25 o
   1  14   3     1532.29     1447.98     37.88 o
   2  14   3       11.06        6.70      5.96 o
   3  14   3        4.11        6.78     13.57 o
   4  14   3        0.69      -17.64     17.64 o
   5  14   3       16.03        9.26      8.55 o
   6  14   3       62.72       66.84     11.66 o
   7  14   3        0.17       -2.60     11.58 o
  -9  15   3       28.92       37.92     12.31 o
  -8  15   3        1.39        5.45     10.01 o
  -7  15   3      100.16       99.11     12.88 o
  -6  15   3       24.54       27.56      9.59 o
  -5  15   3        0.99       15.43      5.84 o
  -4  15   3        6.64      -15.20     15.20 o
  -3  15   3      361.56      333.02     12.86 o
  -2  15   3      167.44      179.56      9.95 o
  -1  15   3      328.95      330.37     12.70 o
   0  15   3      308.80      284.32     19.27 o
   1  15   3      304.14      286.86     12.31 o
   2  15   3      123.48      111.39      9.24 o
   3  15   3      462.50      411.50     16.34 o
   4  15   3        7.28        5.94     17.12 o
   5  15   3        9.29       -1.61      8.91 o
   6  15   3       41.73       23.79     11.52 o
   7  15   3        8.25       -8.71     11.72 o
  -8  16   3       84.17      102.02     12.92 o
  -7  16   3       12.32        0.00     21.51 o
  -6  16   3      229.28      212.27     14.31 o
  -5  16   3       19.26       18.05      8.73 o
  -4  16   3      200.72      201.04     10.95 o
  -3  16   3       14.24       23.06      6.45 o
  -2  16   3       81.87       78.40      8.28 o
  -1  16   3       79.93       89.10      8.41 o
   0  16   3       56.42       52.21      7.92 o
   1  16   3       30.53       32.60      6.66 o
   2  16   3        0.48        0.00     15.55 o
   3  16   3       38.81       36.14      9.85 o
   4  16   3       85.68       82.63     11.17 o
   5  16   3       12.75        4.46     19.94 o
   6  16   3       81.00       76.75     14.19 o
  -8  17   3        0.84      -10.70     23.89 o
  -7  17   3       42.12       27.88     11.80 o
  -6  17   3       88.06       63.76     11.82 o
  -5  17   3       32.37       44.45      8.81 o
  -4  17   3      189.34      171.67     12.64 o
  -3  17   3      509.26      515.88     15.92 o
  -2  17   3        3.58        5.09     11.38 o
  -1  17   3      181.41      170.87     10.56 o
   0  17   3        0.43       -6.09     14.52 o
   1  17   3       89.08       87.21      9.24 o
   2  17   3       67.17       63.31      8.28 o
   3  17   3      190.26      192.33     13.66 o
   4  17   3      140.90      152.58     13.82 o
   5  17   3       43.98       49.60     10.91 o
   6  17   3       25.36       17.56     11.87 o
  -7  18   3        6.39        2.48     20.33 o
  -6  18   3       23.90       28.37      9.36 o
  -5  18   3       55.95       50.70     11.21 o
  -4  18   3       92.44       87.19     10.95 o
  -3  18   3       39.74       40.87      8.81 o
  -2  18   3        7.99        6.17      6.07 o
  -1  18   3        1.66        3.58     11.87 o
   0  18   3        0.32       -2.04      7.50 o
   1  18   3        0.47       -1.89     15.26 o
   2  18   3        1.02      -17.26     17.26 o
   3  18   3        9.70        6.27     16.57 o
   4  18   3        8.14       23.49      9.08 o
   5  18   3        3.60      -22.02     22.02 o
   6  18   3        0.12      -18.97     20.82 o
  -7  19   3        4.43        7.94     19.99 o
  -6  19   3       34.86       65.07      9.71 o
  -5  19   3       77.27       84.34     11.05 o
  -4  19   3      119.24      105.67     11.99 o
  -3  19   3      271.28      331.82     15.57 o
  -2  19   3       47.65       56.72      9.00 o
  -1  19   3      121.19      131.74     11.13 o
   0  19   3       16.77       16.42      5.61 o
   1  19   3        6.78        9.89     17.36 o
   2  19   3       38.25       50.82      9.54 o
   3  19   3      196.17      190.05     15.45 o
   4  19   3       98.27      110.71     13.57 o
   5  19   3       72.76       91.75     13.21 o
  -7  20   3       24.53       -1.38     12.43 o
  -6  20   3        0.08       -1.93      8.93 o
  -5  20   3       69.31       79.45     10.68 o
  -4  20   3        0.04       -2.22     14.21 o
  -3  20   3       10.43       12.72      7.57 o
  -2  20   3        1.79      -12.33     15.92 o
  -1  20   3       40.38       22.86     10.38 o
   0  20   3       21.57       18.48      7.65 o
   1  20   3      210.24      196.40     14.02 o
   2  20   3       58.93       52.85     11.03 o
   3  20   3       77.50       87.17     12.01 o
   4  20   3        4.22      -14.88     18.22 o
   5  20   3       13.98       15.57     10.07 o
  -6  21   3       24.74       -5.37     21.51 o
  -5  21   3       16.02       12.33     18.95 o
  -4  21   3      128.45      147.92     12.46 o
  -3  21   3       51.98       43.37     10.40 o
  -2  21   3       53.88       55.87     10.05 o
  -1  21   3        1.30      -13.01     18.40 o
   0  21   3        6.92       -3.21      7.96 o
   1  21   3       81.02       78.42     11.68 o
   2  21   3        1.49      -19.99     19.99 o
   3  21   3       10.49       -9.75     21.82 o
   4  21   3        2.78        2.63     21.53 o
  -5  22   3       75.74       77.50     12.72 o
  -4  22   3       17.87      -12.33     22.75 o
  -3  22   3       11.42        0.00     18.34 o
  -2  22   3        0.04       -9.22     18.17 o
  -1  22   3      233.79      257.55     15.85 o
   0  22   3        0.55       -4.09      7.64 o
   1  22   3      114.85      134.08     14.12 o
   2  22   3        0.84        4.29      9.26 o
   3  22   3        7.82        4.54     10.32 o
  -4  23   3       21.08        7.96     22.06 o
  -3  23   3       72.61       47.93     12.27 o
  -2  23   3        1.02        6.13      7.88 o
  -1  23   3        2.48        1.83      9.57 o
   0  23   3       13.06        9.31      7.77 o
   1  23   3        0.40       -3.77     10.11 o
   2  23   3        0.01       -7.82     18.64 o
   3  23   3        0.98      -10.32     10.32 o
  -3  24   3        0.30      -23.43     23.43 o
  -2  24   3       21.38        2.65     21.65 o
  -1  24   3        5.82        0.00     23.16 o
   0  24   3        0.83        0.96     10.81 o
   1  24   3       46.51       28.64     12.44 o
 -11   0   4       60.63       -5.43     35.01 o
 -10   0   4       36.78       15.06     11.38 o
  -9   0   4      386.85      371.61     18.87 o
  -8   0   4        5.86       -1.73     15.79 o
  -7   0   4      249.48      224.34     12.56 o
  -6   0   4      375.14      400.87     12.78 o
  -5   0   4      192.60      207.79      8.30 o
  -4   0   4     5014.48     6108.28     75.32 o
  -3   0   4      260.40      322.98      9.85 o
  -2   0   4     8737.18    10291.62     87.35 o
  -1   0   4      345.86      352.74     11.40 o
   0   0   4      444.85      398.81     15.25 o
   1   0   4       30.58       26.97      4.56 o
   2   0   4      333.43      344.13     10.32 o
   3   0   4      128.61      115.38      7.69 o
   4   0   4      233.78      224.99     10.62 o
   5   0   4      545.83      560.78     17.71 o
   6   0   4       59.96       87.00     11.50 o
   7   0   4       31.54       35.74     11.48 o
   8   0   4        0.90        2.48     22.81 o
 -11   1   4       20.90       25.16     13.55 o
 -10   1   4        6.56       -4.07     10.71 o
  -9   1   4        3.78       -2.02     17.01 o
  -8   1   4      109.24      101.01      9.75 o
  -7   1   4        3.47        4.56     16.02 o
  -6   1   4       79.63      100.27      7.79 o
  -5   1   4       44.95       57.09      5.92 o
  -4   1   4      132.20      169.29      7.02 o
  -3   1   4      333.32      363.71     10.58 o
  -2   1   4     2268.02     2864.39     46.63 o
  -1   1   4       77.79       77.26      4.56 o
   0   1   4     1848.16     1908.89     66.40 o
   1   1   4        0.05       -8.51      8.51 o
   2   1   4      157.32      143.13      7.39 o
   3   1   4      135.13      121.16      7.98 o
   4   1   4       31.63       40.56      6.25 o
   5   1   4        0.20       -4.44      6.88 o
   6   1   4        1.92       -1.89     17.26 o
   7   1   4       17.56       10.30     10.48 o
   8   1   4        0.00       13.00      9.77 o
 -11   2   4       31.64       45.73     12.52 o
 -10   2   4        2.76      -24.65     24.65 o
  -9   2   4      161.60      152.56     13.90 o
  -8   2   4      117.13       92.17     10.12 o
  -7   2   4      146.89      152.33     10.28 o
  -6   2   4      132.17      142.91      9.12 o
  -5   2   4      197.06      195.38      8.22 o
  -4   2   4      553.83      618.13     18.07 o
  -3   2   4      296.09      284.32      8.45 o
  -2   2   4     4623.51     5627.79     65.80 o
  -1   2   4       76.45       80.80      4.99 o
   0   2   4     2384.37     2407.62     93.03 o
   1   2   4       75.66       74.16      5.39 o
   2   2   4       34.33       33.72      5.03 o
   3   2   4      171.21      163.63      8.43 o
   4   2   4       51.81       52.79      7.37 o
   5   2   4       36.56        4.80     18.13 o
   6   2   4        2.20      -18.85     18.85 o
   7   2   4       10.10        4.90     10.64 o
   8   2   4        0.41      -21.82     21.82 o
 -11   3   4       29.90       15.79     13.64 o
 -10   3   4       15.64        2.34     23.10 o
  -9   3   4        3.01        1.53      9.32 o
  -8   3   4      192.35      191.43     11.86 o
  -7   3   4      129.95      142.97      9.75 o
  -6   3   4      962.12     1052.66     29.92 o
  -5   3   4      282.35      291.46      9.63 o
  -4   3   4     1225.31     1405.61     37.37 o
  -3   3   4      271.10      293.01      8.79 o
  -2   3   4      127.19      163.00      5.98 o
  -1   3   4     1577.31     1746.93     41.05 o
   0   3   4     1180.27     1186.78     29.04 o
   1   3   4      417.05      374.66      9.67 o
   2   3   4      371.73      366.07     10.32 o
   3   3   4       14.26       11.28      5.43 o
   4   3   4       57.75       47.46      7.81 o
   5   3   4      114.34      108.41      9.61 o
   6   3   4        3.92        0.00     19.40 o
   7   3   4       22.03       10.42     10.52 o
   8   3   4        0.00       12.62     10.16 o
 -11   4   4        0.65        8.30     12.80 o
 -10   4   4        5.55        7.10     11.15 o
  -9   4   4        0.90        8.28     16.53 o
  -8   4   4       58.22       61.46      9.12 o
  -7   4   4        0.21        6.31     14.27 o
  -6   4   4      274.38      321.32     11.66 o
  -5   4   4      196.66      181.09      8.73 o
  -4   4   4      271.80      312.59      8.75 o
  -3   4   4      354.43      381.82     11.25 o
  -2   4   4        3.49       -8.28      8.28 o
  -1   4   4     1212.59     1271.36     36.49 o
   0   4   4     1356.64     1446.56     27.64 o
   1   4   4     2660.54     2644.51     56.84 o
   2   4   4       55.66       50.49      5.86 o
   3   4   4      715.41      670.55     17.30 o
   4   4   4       66.35       65.63      8.06 o
   5   4   4       13.22       11.66      7.47 o
   6   4   4        1.33       -7.79     18.05 o
   7   4   4        7.94        6.09      9.59 o
   8   4   4        7.81        7.63     11.25 o
 -10   5   4       10.56      -22.73     22.73 o
  -9   5   4        0.28       -6.29     18.87 o
  -8   5   4      162.19      175.52     11.56 o
  -7   5   4       65.09       85.23      8.16 o
  -6   5   4      977.58     1053.31     30.26 o
  -5   5   4      345.94      363.61     12.31 o
  -4   5   4     1115.83     1247.15     26.66 o
  -3   5   4        9.70       18.93      3.66 o
  -2   5   4     1331.98     1427.54     37.59 o
  -1   5   4       40.16       40.11      4.46 o
   0   5   4        3.12        0.54      5.06 o
   1   5   4       49.15       42.92      5.68 o
   2   5   4     1109.97     1005.16     27.58 o
   3   5   4       35.70       55.48      6.51 o
   4   5   4      105.05       86.84      8.85 o
   5   5   4       19.35       41.42      7.27 o
   6   5   4        1.27      -15.81     17.89 o
   7   5   4        1.00      -11.25     19.21 o
   8   5   4        1.58      -25.22     25.22 o
 -10   6   4       23.36       17.64     12.44 o
  -9   6   4       21.33       18.13     10.26 o
  -8   6   4       16.94       11.13     17.60 o
  -7   6   4      234.37      214.84     11.40 o
  -6   6   4      978.36     1052.03     30.83 o
  -5   6   4      512.09      550.80     14.63 o
  -4   6   4     1245.30     1359.81     40.58 o
  -3   6   4       88.95       90.57      5.74 o
  -2   6   4       26.51       26.88      4.03 o
  -1   6   4      383.47      365.58     11.28 o
   0   6   4      644.27      606.83     26.88 o
   1   6   4     2722.13     1898.37     50.78 o
   2   6   4      480.39      437.55     12.41 o
   3   6   4      685.75      639.48     18.28 o
   4   6   4        9.95       11.15      6.94 o
   5   6   4        0.29      -15.61     16.73 o
   6   6   4        8.07       -1.99     18.64 o
   7   6   4        0.03      -13.51     19.90 o
   8   6   4       32.41       34.56     13.25 o
 -10   7   4       20.29        2.48     24.36 o
  -9   7   4        5.00        6.53     18.07 o
  -8   7   4       59.16       57.41      9.81 o
  -7   7   4       76.39       71.15      8.87 o
  -6   7   4      105.63      111.32      9.02 o
  -5   7   4        9.03        3.81     11.86 o
  -4   7   4     1886.90     1924.66     48.29 o
  -3   7   4      487.88      507.82     14.43 o
  -2   7   4      307.94      348.34     10.83 o
  -1   7   4     1281.33     1190.06     27.07 o
   0   7   4      718.23      698.72     35.90 o
   1   7   4       21.96       16.85      4.80 o
   2   7   4       90.54       79.98      6.92 o
   3   7   4      742.39      696.44     22.04 o
   4   7   4       12.99        6.06     14.19 o
   5   7   4      213.82      208.30     12.92 o
   6   7   4       54.45       59.57     11.11 o
   7   7   4        2.39       -4.58     22.24 o
   8   7   4       11.00        5.31     12.17 o
 -10   8   4       17.73       13.47     12.23 o
  -9   8   4       32.58       23.36     12.27 o
  -8   8   4        3.36       -6.82      9.22 o
  -7   8   4      106.09      115.42      9.52 o
  -6   8   4      115.27      129.15      9.54 o
  -5   8   4      489.87      528.64     15.32 o
  -4   8   4     1178.25     1287.01     29.06 o
  -3   8   4      475.89      501.67     15.18 o
  -2   8   4     2114.38     2250.29     52.28 o
  -1   8   4        0.87       -9.12      9.12 o
   0   8   4      580.06      535.78     16.59 o
   1   8   4       22.04       18.91      5.09 o
   2   8   4       59.24       58.49      6.27 o
   3   8   4        6.82       -1.36     14.88 o
   4   8   4        6.94        6.25     16.99 o
   5   8   4        6.11        4.03      7.55 o
   6   8   4        7.73      -10.34     21.61 o
   7   8   4        0.00      -23.06     23.06 o
   8   8   4        5.45       -5.39     26.97 o
 -10   9   4       66.72       61.58     13.96 o
  -9   9   4       21.93      -13.55     25.32 o
  -8   9   4      386.78      389.94     17.87 o
  -7   9   4      194.49      184.14     10.93 o
  -6   9   4      225.97      249.47     11.64 o
  -5   9   4        4.07       -1.40     14.80 o
  -4   9   4      285.96      295.10     10.11 o
  -3   9   4     1615.83     1534.90     44.25 o
  -2   9   4      780.68      821.18     24.16 o
  -1   9   4     1858.41     1734.76     49.45 o
   0   9   4       92.55      101.26     14.52 o
   1   9   4        6.38        3.42     10.26 o
   2   9   4        0.24       11.11      4.95 o
   3   9   4      419.11      407.89     13.94 o
   4   9   4       45.83       43.82      7.77 o
   5   9   4      151.64      164.46     13.00 o
   6   9   4       98.53       97.77     13.05 o
   7   9   4        7.87       11.97     21.82 o
 -10  10   4        0.88       -5.37     25.15 o
  -9  10   4        4.04      -11.58     19.80 o
  -8  10   4       14.76       11.82      9.81 o
  -7  10   4       29.95       22.51      8.02 o
  -6  10   4      317.51      335.42     13.21 o
  -5  10   4      154.37      151.56      9.18 o
  -4  10   4      411.46      423.30     13.60 o
  -3  10   4        0.00      -12.09     12.09 o
  -2  10   4       77.38       76.63      6.09 o
  -1  10   4      145.18      137.19      7.79 o
   0  10   4      254.83      240.26      6.82 o
   1  10   4      212.08      217.34      9.48 o
   2  10   4      148.37      137.38      8.98 o
   3  10   4        4.31       19.97      6.15 o
   4  10   4        1.81       -6.76      6.76 o
   5  10   4       13.51      -11.74     22.96 o
   6  10   4        5.26      -19.56     19.56 o
   7  10   4        0.67      -24.81     24.81 o
 -10  11   4       51.89       62.48     13.27 o
  -9  11   4        1.93       -2.38     18.32 o
  -8  11   4      141.08      157.18     13.78 o
  -7  11   4       12.95       14.61      8.34 o
  -6  11   4       48.33       58.45      8.02 o
  -5  11   4       17.97       18.48      6.92 o
  -4  11   4       96.59      100.58      7.57 o
  -3  11   4      387.60      374.90     11.32 o
  -2  11   4       23.61       18.87      5.62 o
  -1  11   4     1177.53     1123.06     30.14 o
   0  11   4       75.36       81.89      4.79 o
   1  11   4      117.64      117.47      8.22 o
   2  11   4       34.64       39.65      6.21 o
   3  11   4       92.79       76.63      8.53 o
   4  11   4      117.08      121.72     10.66 o
   5  11   4      181.58      174.99     14.17 o
   6  11   4       51.55       49.07     11.60 o
   7  11   4       17.17       30.53     11.13 o
  -9  12   4       13.37       12.29     23.18 o
  -8  12   4       23.21       35.74      9.52 o
  -7  12   4       14.45        2.46      8.98 o
  -6  12   4      160.92      155.61     10.64 o
  -5  12   4       70.21       79.49      7.57 o
  -4  12   4      545.24      601.42     17.03 o
  -3  12   4       51.00       57.27      6.29 o
  -2  12   4      454.19      439.76     12.90 o
  -1  12   4      351.14      314.09     11.13 o
   0  12   4        7.43       -0.60      5.04 o
   1  12   4     1142.58     1083.41     27.31 o
   2  12   4       13.41       18.44      6.23 o
   3  12   4      566.00      555.38     17.75 o
   4  12   4       71.60       68.79      9.46 o
   5  12   4       28.58       41.82      9.99 o
   6  12   4        1.27       -6.33      9.36 o
   7  12   4        9.75       11.78     11.66 o
  -9  13   4       22.51        0.00     23.67 o
  -8  13   4        0.16      -11.28     19.29 o
  -7  13   4      163.94      156.02     12.64 o
  -6  13   4      115.80      111.45     10.22 o
  -5  13   4       73.97       71.29      8.47 o
  -4  13   4      269.42      241.50     11.15 o
  -3  13   4       36.39       30.26      6.43 o
  -2  13   4      102.78      105.81      7.51 o
  -1  13   4      103.49      102.21      8.26 o
   0  13   4      281.41      274.88     12.74 o
   1  13   4       13.26       13.13      6.41 o
   2  13   4       19.10      -16.89     16.89 o
   3  13   4        0.10        3.52     15.73 o
   4  13   4       70.51       71.82      9.61 o
   5  13   4        3.85       -6.45     17.05 o
   6  13   4        5.03        1.20     10.24 o
   7  13   4        1.39        2.69     21.06 o
  -9  14   4        0.63      -10.68     25.60 o
  -8  14   4       99.12      108.41     12.50 o
  -7  14   4       32.67      -12.74     20.80 o
  -6  14   4      325.76      372.79     16.08 o
  -5  14   4      282.60      279.66     12.76 o
  -4  14   4       21.93       19.01      6.61 o
  -3  14   4      149.75      147.55      9.16 o
  -2  14   4       14.17       25.62      5.50 o
  -1  14   4      165.99      157.97      9.26 o
   0  14   4       95.34       83.39      8.56 o
   1  14   4      550.70      495.85     16.18 o
   2  14   4      165.36      171.30     11.64 o
   3  14   4      324.57      300.68     14.67 o
   4  14   4        1.09       10.03     16.16 o
   5  14   4       44.45       45.28     10.11 o
   6  14   4       20.64       -4.93     24.65 o
  -9  15   4        0.00        3.44     11.93 o
  -8  15   4       50.33       71.88     11.62 o
  -7  15   4       37.26       11.09     20.19 o
  -6  15   4       11.18      -21.80     21.80 o
  -5  15   4       36.21       33.26      8.36 o
  -4  15   4        1.12       -1.02      6.49 o
  -3  15   4       35.80       45.36      6.57 o
  -2  15   4       44.77       56.01      6.72 o
  -1  15   4        2.46       -6.17     12.74 o
   0  15   4      166.29      164.25     11.83 o
   1  15   4        1.06       -2.36      6.37 o
   2  15   4      165.69      168.51     10.85 o
   3  15   4        0.33        0.98      8.04 o
   4  15   4       47.97       42.52     11.03 o
   5  15   4       53.50       37.35     11.60 o
   6  15   4        1.10        0.00     19.97 o
  -8  16   4        2.65        2.58     18.07 o
  -7  16   4       15.28       11.46     19.33 o
  -6  16   4        6.44        6.33     16.75 o
  -5  16   4      227.03      221.12     14.96 o
  -4  16   4       51.59       43.66      8.12 o
  -3  16   4      130.18      130.21      9.63 o
  -2  16   4      152.39      153.37     10.42 o
  -1  16   4        0.68       -6.65     14.31 o
   0  16   4       15.39       15.05      4.66 o
   1  16   4      247.51      289.91     12.74 o
   2  16   4        8.05      -18.15     18.15 o
   3  16   4       47.93       57.88     10.03 o
   4  16   4       17.75       26.42      9.63 o
   5  16   4        3.54       -4.80     22.49 o
   6  16   4        1.56        0.00     20.72 o
  -8  17   4       15.27       13.43     25.34 o
  -7  17   4       21.77        4.80     10.52 o
  -6  17   4        0.23        3.87      9.22 o
  -5  17   4       61.54       77.36     10.12 o
  -4  17   4        0.02       -7.75      7.75 o
  -3  17   4      136.90      125.77     10.30 o
  -2  17   4       58.63       70.05      8.30 o
  -1  17   4      154.63      166.58     10.05 o
   0  17   4      206.96      204.72     10.77 o
   1  17   4       38.15       19.97      8.95 o
   2  17   4      136.23      124.33     11.78 o
   3  17   4       37.90       10.62     22.57 o
   4  17   4        9.23      -20.29     20.29 o
   5  17   4       30.70       59.31     11.11 o
  -7  18   4       39.01       -5.11     22.27 o
  -6  18   4        2.23        0.00      8.71 o
  -5  18   4        2.26      -20.98     20.98 o
  -4  18   4      286.37      299.07     15.26 o
  -3  18   4      118.31      112.49     11.44 o
  -2  18   4      454.17      438.62     17.52 o
  -1  18   4       64.34       78.13      9.54 o
   0  18   4       38.84       38.55      6.07 o
   1  18   4       47.38       45.04     10.16 o
   2  18   4       92.99       88.27     10.64 o
   3  18   4       20.55       14.55      9.91 o
   4  18   4       66.62       59.85     12.33 o
   5  18   4        6.80       -2.63     22.20 o
  -7  19   4        2.66      -10.70     23.00 o
  -6  19   4       34.10       30.34     10.22 o
  -5  19   4        7.07        7.92      9.54 o
  -4  19   4        0.20        9.71      7.47 o
  -3  19   4        2.16      -18.93     18.93 o
  -2  19   4       87.83       79.60     10.42 o
  -1  19   4        5.79       14.04      8.20 o
   0  19   4       58.76       73.88      6.89 o
   1  19   4       34.49       28.39      9.28 o
   2  19   4        1.05      -15.47     17.83 o
   3  19   4       11.29      -13.98     19.76 o
   4  19   4       11.80        5.07     22.65 o
  -6  20   4        0.87      -12.98     19.25 o
  -5  20   4       45.67       46.54     10.83 o
  -4  20   4       11.19       -6.78     19.58 o
  -3  20   4       98.74       88.86     11.40 o
  -2  20   4      116.26      117.39     11.86 o
  -1  20   4        3.98        2.14      7.81 o
   0  20   4      156.29      171.60      9.14 o
   1  20   4        6.31      -18.40     18.40 o
   2  20   4        0.24      -11.56     17.12 o
   3  20   4       81.75       62.58     13.53 o
   4  20   4       40.14       42.49     12.56 o
  -6  21   4       22.63       13.62     20.94 o
  -5  21   4       36.74       15.37     25.11 o
  -4  21   4        0.08        7.18      8.79 o
  -3  21   4        0.38       -8.63      9.08 o
  -2  21   4        7.77        6.76     18.74 o
  -1  21   4        7.91      -17.95     19.56 o
   0  21   4       23.12       27.00     11.09 o
   1  21   4        0.06        4.68     14.39 o
   2  21   4       49.03       36.00     11.66 o
   3  21   4        0.19       -2.60     20.01 o
  -5  22   4        3.03      -21.08     21.08 o
  -4  22   4        4.82      -20.09     20.09 o
  -3  22   4        0.21      -12.21     19.07 o
  -2  22   4      107.05      133.96     13.05 o
  -1  22   4        7.32        7.14     17.99 o
   0  22   4       49.87       47.04      7.80 o
   1  22   4       25.27       -7.41     20.54 o
   2  22   4        2.16       -7.79     22.51 o
   3  22   4        1.97       -2.04      9.55 o
  -4  23   4       52.93       67.22     12.50 o
  -3  23   4        2.36       -7.88     20.88 o
  -2  23   4        0.58       12.90     19.82 o
  -1  23   4        6.70       12.86     20.72 o
   0  23   4      105.66      121.45      9.71 o
   1  23   4        0.06        7.90     16.46 o
   2  23   4      113.21      110.90     14.90 o
  -2  24   4        8.86       16.38      9.75 o
  -1  24   4        5.37      -13.60     24.16 o
   0  24   4        0.86       -0.33     15.07 o
 -11   1   5       36.06       36.17     13.57 o
 -10   1   5      170.49      128.20     16.00 o
  -9   1   5       18.17        3.64      9.79 o
  -8   1   5      676.12      672.47     21.00 o
  -7   1   5       68.00       77.79      7.82 o
  -6   1   5      681.19      667.34     20.15 o
  -5   1   5       28.01       36.17      5.54 o
  -4   1   5        4.90       10.34      4.38 o
  -3   1   5      449.66      444.95     12.48 o
  -2   1   5      232.37      245.59      7.81 o
  -1   1   5     1764.96     1513.57     42.90 o
   0   1   5      164.23      167.23      5.12 o
   1   1   5     1625.60     1542.47     33.42 o
   2   1   5      183.89      166.34      8.36 o
   3   1   5      157.75      149.32      9.73 o
   4   1   5        1.63       -1.55     16.02 o
   5   1   5        6.50       -3.66     18.30 o
   6   1   5       23.63       20.80      9.24 o
   7   1   5        1.25       11.82     22.31 o
   8   1   5       30.97       35.49     13.01 o
 -11   2   5       31.11       47.26     12.15 o
 -10   2   5        5.21        9.40     19.68 o
  -9   2   5      166.86      169.02     14.29 o
  -8   2   5       19.99       -3.60     17.40 o
  -7   2   5      211.12      208.24     11.36 o
  -6   2   5      240.03      239.36      9.85 o
  -5   2   5      439.85      465.77     13.11 o
  -4   2   5     1061.20     1146.89     25.56 o
  -3   2   5      392.55      385.59     12.05 o
  -2   2   5      155.20      155.90      6.63 o
  -1   2   5      400.18      399.69     13.78 o
   0   2   5       41.43       35.91      3.53 o
   1   2   5       24.55       22.37      5.64 o
   2   2   5      143.19      134.65      8.30 o
   3   2   5      256.61      264.96     11.36 o
   4   2   5        5.15       -1.55     13.68 o
   5   2   5      113.44      113.38     11.17 o
   6   2   5        9.13      -10.44     19.27 o
   7   2   5       14.64       15.43     11.56 o
   8   2   5        1.06      -13.70     25.24 o
 -11   3   5       25.01       20.66     13.17 o
 -10   3   5        6.91       -9.48     10.38 o
  -9   3   5        0.09        8.41     16.83 o
  -8   3   5      243.93      257.13     12.15 o
  -7   3   5       52.90       59.63      7.90 o
  -6   3   5      100.49      110.41      8.18 o
  -5   3   5       10.11        3.54     12.11 o
  -4   3   5      159.96      150.93      7.45 o
  -3   3   5      307.15      365.79     11.89 o
  -2   3   5      382.74      377.83     10.83 o
  -1   3   5     1405.41     1450.44     42.64 o
   0   3   5       21.09       22.27      3.38 o
   1   3   5       22.42       27.19      5.29 o
   2   3   5      484.07      468.42     14.76 o
   3   3   5      138.09      156.34      9.14 o
   4   3   5       69.13       55.23      9.12 o
   5   3   5       20.85       32.69      8.22 o
   6   3   5       62.95       80.04     11.70 o
   7   3   5        1.64       11.95     10.38 o
 -10   4   5       94.64       77.66     14.02 o
  -9   4   5       39.52       48.38     10.03 o
  -8   4   5       15.28        7.33     19.42 o
  -7   4   5      268.84      259.91     11.70 o
  -6   4   5      440.88      472.86     13.19 o
  -5   4   5      353.59      393.20     11.34 o
  -4   4   5     1422.45     1511.41     41.80 o
  -3   4   5       53.90       32.83      4.58 o
  -2   4   5      781.50      823.72     22.59 o
  -1   4   5      187.68      209.42      8.20 o
   0   4   5      105.10      113.81      4.81 o
   1   4   5      895.27      844.73     26.01 o
   2   4   5        3.32        3.13      5.11 o
   3   4   5      449.89      436.18     14.98 o
   4   4   5      406.51      411.94     15.26 o
   5   4   5      167.46      191.94     14.57 o
   6   4   5      109.17      120.83     13.92 o
   7   4   5       25.13        7.23     26.76 o
 -10   5   5        2.57      -12.09     21.49 o
  -9   5   5       48.78       43.13     10.83 o
  -8   5   5       54.90       59.69      9.85 o
  -7   5   5      144.80      149.87     10.11 o
  -6   5   5      555.54      540.10     16.20 o
  -5   5   5     1106.78     1132.99     28.64 o
  -4   5   5     1354.35     1403.31     41.64 o
  -3   5   5      318.74      341.02     10.62 o
  -2   5   5       77.15       61.56      5.52 o
  -1   5   5        3.39        4.80      9.06 o
   0   5   5      159.84      149.79      5.33 o
   1   5   5       24.14       24.59      5.01 o
   2   5   5       14.56       21.67      5.33 o
   3   5   5      219.05      235.31     11.11 o
   4   5   5       46.16       33.95      8.06 o
   5   5   5       41.35       59.29      9.77 o
   6   5   5        5.78        4.33     20.01 o
   7   5   5        8.15        6.70     11.46 o
 -10   6   5       12.45      -14.73     22.49 o
  -9   6   5       33.48       46.06     10.14 o
  -8   6   5       41.60       34.23      9.89 o
  -7   6   5       71.52       77.58      8.63 o
  -6   6   5      626.25      620.16     15.39 o
  -5   6   5       80.92       91.07      7.47 o
  -4   6   5      281.62      293.23      9.85 o
  -3   6   5     1109.13     1165.62     26.86 o
  -2   6   5       12.31        2.01      8.28 o
  -1   6   5      101.40      105.79      6.63 o
   0   6   5       56.62       60.48      6.86 o
   1   6   5      368.01      364.83     11.50 o
   2   6   5      163.44      148.37      8.75 o
   3   6   5      150.88      156.77     10.18 o
   4   6   5       41.41       41.13      7.90 o
   5   6   5        0.17       18.03      8.53 o
   6   6   5        1.66        2.20     16.28 o
   7   6   5        3.41      -12.39     22.00 o
 -10   7   5       24.66       20.31     13.13 o
  -9   7   5       17.84        0.00     18.17 o
  -8   7   5      244.60      231.04     14.31 o
  -7   7   5       38.00       44.94      7.31 o
  -6   7   5      417.09      399.87     13.17 o
  -5   7   5       22.14       17.64      6.25 o
  -4   7   5      215.26      233.68      9.44 o
  -3   7   5        0.57        4.36      4.05 o
  -2   7   5      102.39       94.98      6.65 o
  -1   7   5      260.03      256.68      9.44 o
   0   7   5      170.77      148.18      5.66 o
   1   7   5      199.11      185.14      9.46 o
   2   7   5      387.42      344.37     12.62 o
   3   7   5       88.51       78.58      8.71 o
   4   7   5      104.30      102.59      9.89 o
   5   7   5       20.74       11.97     19.54 o
   6   7   5       32.82       11.19     20.39 o
   7   7   5        6.09        0.00     21.53 o
 -10   8   5        0.00       20.05     10.66 o
  -9   8   5      119.54      115.13     13.29 o
  -8   8   5       29.83       29.10      9.34 o
  -7   8   5       35.10       46.63      7.49 o
  -6   8   5        3.66      -15.59     15.59 o
  -5   8   5      332.52      325.28     11.56 o
  -4   8   5       41.48       34.48      6.35 o
  -3   8   5      143.03      143.81      7.31 o
  -2   8   5      835.73      782.29     24.85 o
  -1   8   5        6.49        7.59      4.86 o
   0   8   5      900.03      832.90     44.00 o
   1   8   5       52.74       58.17      6.49 o
   2   8   5        4.13       -2.77     13.86 o
   3   8   5       14.02       11.21      6.61 o
   4   8   5       33.11       33.05      7.75 o
   5   8   5       82.90      112.40     11.42 o
   6   8   5       13.01       14.10     10.62 o
   7   8   5       40.52       48.48     13.29 o
 -10   9   5       24.63       36.98     12.46 o
  -9   9   5       15.50       23.47     10.11 o
  -8   9   5       18.21      -10.32     20.33 o
  -7   9   5        3.62       -3.62     13.80 o
  -6   9   5       78.66       84.52      8.16 o
  -5   9   5      256.76      265.23     10.99 o
  -4   9   5      216.43      199.45      9.36 o
  -3   9   5      394.27      411.84     12.90 o
  -2   9   5        0.63        5.90     10.73 o
  -1   9   5        0.02       -4.72      9.30 o
   0   9   5        0.01       -2.81      3.46 o
   1   9   5       32.72        7.90     15.12 o
   2   9   5        5.04        3.18      6.13 o
   3   9   5       19.09      -17.48     17.48 o
   4   9   5        6.91        4.82      7.22 o
   5   9   5        0.79       -4.13      9.08 o
   6   9   5        0.01        1.73     10.14 o
   7   9   5        1.58      -18.48     23.16 o
 -10  10   5        4.10      -25.20     25.20 o
  -9  10   5      168.28      136.36     15.28 o
  -8  10   5       39.67        6.39     21.80 o
  -7  10   5      279.65      278.48     15.49 o
  -6  10   5      114.78      119.38      9.24 o
  -5  10   5       82.79       73.88      7.25 o
  -4  10   5      145.70      134.26      8.24 o
  -3  10   5     1519.69     1458.62     34.13 o
  -2  10   5     1536.97     1406.99     34.23 o
  -1  10   5      210.14      190.94      8.95 o
   0  10   5      943.85      880.25     29.81 o
   1  10   5       66.95       39.58      7.23 o
   2  10   5       68.53       51.45      7.79 o
   3  10   5       14.56       13.00      7.31 o
   4  10   5       23.10       35.03      9.04 o
   5  10   5      106.75      130.76     13.09 o
   6  10   5        8.99       14.21     22.49 o
   7  10   5       42.73       59.35     12.76 o
 -10  11   5        3.71        2.77     22.65 o
  -9  11   5        0.25      -19.35     23.43 o
  -8  11   5        0.22        3.85      9.34 o
  -7  11   5      171.32      160.05     13.05 o
  -6  11   5       51.04       36.96      7.33 o
  -5  11   5      232.98      235.51     10.87 o
  -4  11   5      132.91      105.71      8.04 o
  -3  11   5      110.03      114.56      8.59 o
  -2  11   5       13.37       13.45      6.07 o
  -1  11   5      305.41      287.65     11.03 o
   0  11   5      105.47      104.81      5.82 o
   1  11   5        0.01       -8.75     12.88 o
   2  11   5      126.75      129.09      9.32 o
   3  11   5       57.68       63.11      8.85 o
   4  11   5       53.34       65.21     10.12 o
   5  11   5        3.89       10.97      9.91 o
   6  11   5       17.25       23.77      9.73 o
  -9  12   5       16.39       12.68     11.56 o
  -8  12   5       16.49      -15.90     22.84 o
  -7  12   5       77.25       85.40     10.56 o
  -6  12   5      110.35      105.30      9.79 o
  -5  12   5      138.57      152.31      9.97 o
  -4  12   5       15.65       15.55      6.57 o
  -3  12   5       23.43      -15.45     15.45 o
  -2  12   5      406.09      411.58     12.88 o
  -1  12   5      170.07      176.15      9.85 o
   0  12   5      326.65      317.79     10.83 o
   1  12   5        1.00       -6.02      6.02 o
   2  12   5       24.97       31.85      6.88 o
   3  12   5        4.96        3.72     14.67 o
   4  12   5       32.69       47.71      9.61 o
   5  12   5        0.43        0.55      8.91 o
   6  12   5        4.32       12.66     20.41 o
  -9  13   5        0.70      -22.51     22.51 o
  -8  13   5        4.25      -21.35     21.35 o
  -7  13   5       20.59       19.05      8.79 o
  -6  13   5      352.65      352.62     15.77 o
  -5  13   5      186.12      208.99     11.11 o
  -4  13   5      936.31      938.67     25.64 o
  -3  13   5      208.50      212.19     10.81 o
  -2  13   5      107.05      106.28      8.14 o
  -1  13   5       27.24        8.95     15.04 o
   0  13   5       30.99       21.76      4.58 o
   1  13   5       22.24       31.52      6.57 o
   2  13   5      185.97      201.89     11.52 o
   3  13   5        6.25       -7.79     18.68 o
   4  13   5       77.32      103.55     12.25 o
   5  13   5        1.89      -16.24     22.61 o
   6  13   5        1.04      -15.67     20.23 o
  -9  14   5        0.89       14.19     11.28 o
  -8  14   5       11.40       11.95     21.76 o
  -7  14   5       51.14       43.04      9.93 o
  -6  14   5        0.38        9.91     16.71 o
  -5  14   5        9.34       -7.35     16.42 o
  -4  14   5      134.55      111.12      9.24 o
  -3  14   5       58.89       41.19      7.41 o
  -2  14   5       26.40       40.50      6.17 o
  -1  14   5      109.43      111.47      8.34 o
   0  14   5       17.01       16.62      4.28 o
   1  14   5       65.80       74.06      8.65 o
   2  14   5       13.60      -14.98     18.74 o
   3  14   5       79.47       65.53     11.09 o
   4  14   5        6.76      -18.93     18.93 o
   5  14   5       10.64       23.45     10.05 o
   6  14   5        0.20       -5.39     20.53 o
  -8  15   5        9.42       -9.93     17.56 o
  -7  15   5        1.17        6.76     16.08 o
  -6  15   5       26.08       21.31      8.91 o
  -5  15   5       31.40       42.54      8.18 o
  -4  15   5       88.07       88.12      8.87 o
  -3  15   5        1.47        8.67     13.98 o
  -2  15   5      141.01      144.27      9.77 o
  -1  15   5        0.65       -5.74      5.74 o
   0  15   5       16.63       11.97      7.10 o
   1  15   5        2.74        6.65      6.27 o
   2  15   5      113.88      116.35     11.91 o
   3  15   5        2.60        0.00     19.23 o
   4  15   5       19.62        2.26     20.88 o
   5  15   5       14.11        1.89     10.73 o
  -8  16   5        0.85      -24.06     24.06 o
  -7  16   5        2.19       -7.06     19.52 o
  -6  16   5       87.14       67.32     11.25 o
  -5  16   5       15.06        9.10      8.77 o
  -4  16   5      140.81      138.56     11.09 o
  -3  16   5       90.08       95.94      8.57 o
  -2  16   5       34.35       40.30      6.68 o
  -1  16   5        5.60      -16.20     16.20 o
   0  16   5       14.95       16.59      4.70 o
   1  16   5       55.49       45.40      9.89 o
   2  16   5       11.46       -6.11     16.93 o
   3  16   5       34.74       42.33      9.89 o
   4  16   5        1.51        0.00     18.32 o
   5  16   5        9.08      -10.46     22.51 o
  -8  17   5       45.58       49.82     11.95 o
  -7  17   5       17.86       15.35     11.48 o
  -6  17   5        7.08       13.59     20.76 o
  -5  17   5      140.84      147.69     12.54 o
  -4  17   5      107.06       91.67     11.52 o
  -3  17   5       12.56        9.26      7.75 o
  -2  17   5      156.37      163.32     12.09 o
  -1  17   5       87.02       81.25      9.95 o
   0  17   5        2.89       -5.87     11.30 o
   1  17   5      103.42      111.43     12.56 o
   2  17   5       39.79       51.53      9.10 o
   3  17   5        2.01        4.54     19.58 o
   4  17   5        0.96       -7.41     21.39 o
   5  17   5        8.76      -10.87     21.41 o
  -7  18   5       36.69       52.28     11.80 o
  -6  18   5        2.73        4.76     17.79 o
  -5  18   5       14.64        6.17      8.79 o
  -4  18   5        0.90       -4.27     14.45 o
  -3  18   5        0.23        0.00     15.08 o
  -2  18   5       22.86       26.19      7.96 o
  -1  18   5       40.49       53.42      9.54 o
   0  18   5       32.52       29.07      6.75 o
   1  18   5       74.39       94.76     11.01 o
   2  18   5        1.06      -19.95     19.95 o
   3  18   5        2.58       -7.16     18.03 o
   4  18   5        0.39        5.21     19.46 o
  -7  19   5       13.83       38.91     10.64 o
  -6  19   5       33.11       28.59     11.27 o
  -5  19   5        2.82        2.34     18.30 o
  -4  19   5        6.61       12.94      8.47 o
  -3  19   5       19.17        2.18     18.58 o
  -2  19   5        2.03      -14.96     17.22 o
  -1  19   5      277.78      306.74     16.22 o
   0  19   5        3.69        7.04      7.56 o
   1  19   5      101.05      111.06     12.31 o
   2  19   5       42.63       39.95     10.52 o
   3  19   5        2.50        2.52     18.74 o
   4  19   5        2.30      -27.31     27.31 o
  -6  20   5       44.29      -13.33     24.58 o
  -5  20   5        0.15       -4.93      9.63 o
  -4  20   5        2.47      -15.79     15.79 o
  -3  20   5       33.51       13.66     22.31 o
  -2  20   5        5.03      -13.45     19.01 o
  -1  20   5       91.97       89.65     12.01 o
   0  20   5       26.73       23.19      9.71 o
   1  20   5        0.01        9.44     17.95 o
   2  20   5       10.80        7.41     20.54 o
   3  20   5       29.22        9.28     12.07 o
  -5  21   5       25.97       36.33     10.26 o
  -4  21   5        0.49        6.82      9.10 o
  -3  21   5       74.85       86.09     11.40 o
  -2  21   5        4.30        7.12     16.93 o
  -1  21   5       90.27       85.42     11.99 o
   0  21   5        2.17        2.05      7.86 o
   1  21   5        3.62       -9.79      9.79 o
   2  21   5        1.37      -10.50     19.64 o
  -4  22   5       28.19        8.00     19.03 o
  -3  22   5       72.57       77.72     11.97 o
  -2  22   5        5.78        3.83      9.89 o
  -1  22   5        3.98        0.00     17.69 o
   0  22   5        0.35       -1.34     14.07 o
   1  22   5       61.19       48.91     13.29 o
  -3  23   5        0.02        8.89      9.20 o
  -2  23   5       30.16       37.75     10.48 o
  -1  23   5        3.17        0.00     17.48 o
   0  23   5        0.07        1.21      6.56 o
 -11   0   6       12.15       24.91     11.99 o
 -10   0   6       66.56       26.31     13.21 o
  -9   0   6       12.91       -4.29     18.66 o
  -8   0   6       21.40       16.75      8.98 o
  -7   0   6      624.70      624.58     18.60 o
  -6   0   6      478.70      468.60     13.21 o
  -5   0   6      717.94      753.94     19.35 o
  -4   0   6       69.25       74.16      6.35 o
  -3   0   6        0.01       -9.04      9.04 o
  -2   0   6      468.98      480.79     15.47 o
  -1   0   6        7.19      -11.58     11.58 o
   0   0   6     2612.03     2741.14     48.71 o
   1   0   6       26.60       28.78      5.60 o
   2   0   6     1125.39     1165.68     34.35 o
   3   0   6       22.92       29.33      6.96 o
   4   0   6       43.90       47.48      7.98 o
   5   0   6       56.07       55.95     10.89 o
   6   0   6        0.01       -6.88     19.05 o
   7   0   6      158.70      199.61     17.85 o
 -11   1   6        5.87      -13.88     13.88 o
 -10   1   6        0.51       10.77     10.87 o
  -9   1   6       64.93       60.04     11.58 o
  -8   1   6       12.92        5.60     18.56 o
  -7   1   6      159.23      156.53      9.77 o
  -6   1   6       96.27       92.40      8.32 o
  -5   1   6        3.97        0.51      5.37 o
  -4   1   6      107.59      127.99      7.14 o
  -3   1   6      267.67      243.10      8.87 o
  -2   1   6       12.30       23.06      4.54 o
  -1   1   6      283.81      303.71     10.24 o
   0   1   6        0.16        0.34      4.40 o
   1   1   6       50.09       49.58      6.39 o
   2   1   6       56.59       49.68      7.84 o
   3   1   6       22.52       -1.57     15.71 o
   4   1   6       46.84       56.29      8.47 o
   5   1   6       77.37       81.51     11.87 o
   6   1   6       22.16       44.81     11.17 o
   7   1   6        6.35       15.83     25.85 o
 -10   2   6        2.07       -4.21     11.38 o
  -9   2   6      133.96      133.02     12.60 o
  -8   2   6        1.03      -20.11     20.11 o
  -7   2   6      272.53      251.37     11.84 o
  -6   2   6      430.31      435.31     15.00 o
  -5   2   6        3.95        7.41      5.23 o
  -4   2   6     1628.75     1662.32     47.77 o
  -3   2   6      319.78      330.64     11.07 o
  -2   2   6       12.18        1.06      4.82 o
  -1   2   6        6.60       19.82      4.66 o
   0   2   6     1710.51     1705.10     34.82 o
   1   2   6      242.84      242.92     10.34 o
   2   2   6      717.62      704.99     22.75 o
   3   2   6        0.05       -5.98      6.66 o
   4   2   6       14.83       -5.49     16.44 o
   5   2   6      108.93      112.63     12.96 o
   6   2   6        7.55       -2.30     21.76 o
   7   2   6       34.83       48.97     12.27 o
 -10   3   6       10.58      -11.89     11.89 o
  -9   3   6       60.19       85.76     10.50 o
  -8   3   6        7.72        5.68     17.65 o
  -7   3   6        6.89        4.64      6.53 o
  -6   3   6        5.99        1.75      5.78 o
  -5   3   6      323.32      289.40     10.38 o
  -4   3   6      829.64      906.23     24.63 o
  -3   3   6      121.70      112.16      7.02 o
  -2   3   6     3999.64     4347.15     78.01 o
  -1   3   6      123.58      112.89      7.31 o
   0   3   6      953.83      980.19     20.05 o
   1   3   6      950.56      937.65     28.96 o
   2   3   6      122.65      117.72      9.22 o
   3   3   6      898.06      865.34     23.95 o
   4   3   6      266.56      298.20     14.14 o
   5   3   6      145.30      148.63     14.08 o
   6   3   6       66.84       77.22     11.58 o
   7   3   6        0.04        8.65     11.56 o
 -10   4   6        2.22        5.49     11.05 o
  -9   4   6       25.49       -6.59     21.15 o
  -8   4   6        0.59        5.74     13.68 o
  -7   4   6       13.68       10.11     15.43 o
  -6   4   6       33.97       36.67      6.63 o
  -5   4   6       30.93       23.02      6.68 o
  -4   4   6       18.38       18.97      5.39 o
  -3   4   6      160.43      161.96      8.10 o
  -2   4   6      297.29      300.19     10.54 o
  -1   4   6      423.65      441.33     14.00 o
   0   4   6        3.21        1.99      7.98 o
   1   4   6       11.50        8.24      5.66 o
   2   4   6       13.56       10.89      6.21 o
   3   4   6      274.18      291.11     13.23 o
   4   4   6        9.04        0.00     17.71 o
   5   4   6       81.42       87.15     11.84 o
   6   4   6        5.08      -22.00     22.00 o
   7   4   6       10.69       -2.01     12.13 o
 -10   5   6        1.93       14.82     22.65 o
  -9   5   6       26.76       12.23     10.70 o
  -8   5   6        2.86        9.73     17.06 o
  -7   5   6       69.09       72.72      7.84 o
  -6   5   6      157.67      156.43      9.79 o
  -5   5   6       97.33       83.20      8.16 o
  -4   5   6     2104.18     2244.82     56.54 o
  -3   5   6       41.56       31.79      5.74 o
  -2   5   6     1952.79     2008.78     54.67 o
  -1   5   6        2.35      -10.22     10.22 o
   0   5   6      179.96      167.50      6.28 o
   1   5   6        0.92      -12.46     12.46 o
   2   5   6       19.15       15.83      6.96 o
   3   5   6      241.41      229.18     12.68 o
   4   5   6      153.66      166.05     12.90 o
   5   5   6       98.77      129.15     14.00 o
   6   5   6       28.78       31.46     11.34 o
   7   5   6        3.21      -25.73     25.73 o
 -10   6   6       58.80       54.85     12.03 o
  -9   6   6       15.59       18.09      9.22 o
  -8   6   6       85.18       83.69     10.85 o
  -7   6   6        1.83      -14.02     16.44 o
  -6   6   6      108.49      121.68      9.02 o
  -5   6   6        3.49        7.53      5.56 o
  -4   6   6       35.70       37.88      6.04 o
  -3   6   6      622.26      639.21     18.56 o
  -2   6   6      178.34      186.89      8.95 o
  -1   6   6      612.71      564.54     18.74 o
   0   6   6      256.28      247.50      7.36 o
   1   6   6       92.12       82.99      8.08 o
   2   6   6      349.31      348.12     13.41 o
   3   6   6       84.10       72.64      9.32 o
   4   6   6      131.35      140.79     12.74 o
   5   6   6      201.90      223.95     16.22 o
   6   6   6        0.25      -22.59     22.59 o
 -10   7   6        0.18      -22.45     22.45 o
  -9   7   6        2.18        7.31      8.85 o
  -8   7   6       35.54       37.16      9.67 o
  -7   7   6        4.55      -17.52     17.52 o
  -6   7   6        4.31        3.18     13.13 o
  -5   7   6      378.52      334.93     12.31 o
  -4   7   6       12.96       14.86      5.41 o
  -3   7   6      168.71      152.52      8.30 o
  -2   7   6       56.05       61.02      6.43 o
  -1   7   6      145.91      126.57      8.30 o
   0   7   6        0.03       -0.72      7.93 o
   1   7   6      469.18      434.94     14.10 o
   2   7   6       63.87       50.47      8.36 o
   3   7   6      126.36      144.19     10.38 o
   4   7   6        7.96        7.92      8.79 o
   5   7   6        8.13       -8.24      9.93 o
   6   7   6        0.00      -21.49     21.49 o
 -10   8   6       14.01        2.63     23.47 o
  -9   8   6        0.17        9.20     16.59 o
  -8   8   6       65.74       72.51     11.15 o
  -7   8   6       20.84       38.79      6.92 o
  -6   8   6       36.73       39.08      6.72 o
  -5   8   6      191.89      185.06     10.11 o
  -4   8   6       22.13       -6.90     15.92 o
  -3   8   6      323.04      333.73     11.72 o
  -2   8   6      171.16      164.40      8.69 o
  -1   8   6      118.62      117.11      8.24 o
   0   8   6      246.23      213.04      7.42 o
   1   8   6       12.96      -11.68     14.59 o
   2   8   6      246.15      208.00     11.74 o
   3   8   6        0.73       -4.70      7.29 o
   4   8   6       95.95       97.14     11.99 o
   5   8   6        5.37      -15.71     19.70 o
   6   8   6        4.69       -5.03     21.08 o
 -10   9   6        8.61       -5.39     23.49 o
  -9   9   6       19.33       12.96     10.95 o
  -8   9   6      161.49      175.76     13.23 o
  -7   9   6      219.66      206.65     13.47 o
  -6   9   6      509.28      511.61     15.59 o
  -5   9   6      641.20      635.20     17.75 o
  -4   9   6      536.19      573.46     16.08 o
  -3   9   6       37.19       46.02      6.37 o
  -2   9   6       66.90       70.03      6.88 o
  -1   9   6      340.52      296.26     12.27 o
   0   9   6       21.96        2.19     10.18 o
   1   9   6      459.39      446.89     14.92 o
   2   9   6       58.40       51.63      7.82 o
   3   9   6      205.31      220.47     13.33 o
   4   9   6        3.70        4.09     13.59 o
   5   9   6       12.17       25.54      9.97 o
   6   9   6       26.75       28.29     12.84 o
 -10  10   6        0.78       13.76     23.20 o
  -9  10   6        7.50        0.61      9.61 o
  -8  10   6        1.38      -21.27     21.27 o
  -7  10   6        9.99        7.86     18.46 o
  -6  10   6       19.45        5.33     16.00 o
  -5  10   6       11.49       -4.86     16.08 o
  -4  10   6        5.54        7.53     13.21 o
  -3  10   6      140.86      135.61      8.75 o
  -2  10   6      120.98      140.88      8.65 o
  -1  10   6       12.48        6.27      6.11 o
   0  10   6        5.37       -2.90      5.42 o
   1  10   6       65.92       63.72      8.53 o
   2  10   6       31.47       10.52     17.18 o
   3  10   6       30.57       25.62      9.16 o
   4  10   6        4.44       -6.33     19.70 o
   5  10   6        4.58       -2.34     20.45 o
   6  10   6        3.15      -15.79     26.58 o
  -9  11   6        2.15       12.41     20.92 o
  -8  11   6      141.11      142.83     13.21 o
  -7  11   6       36.30       38.93      9.28 o
  -6  11   6      199.31      211.38     12.94 o
  -5  11   6       50.19       56.80      7.22 o
  -4  11   6        3.67        1.57     14.04 o
  -3  11   6       12.78        0.00     13.84 o
  -2  11   6      119.34       94.88      7.90 o
  -1  11   6      362.90      360.78     13.17 o
   0  11   6      385.17      365.28     10.65 o
   1  11   6      926.49      889.58     28.13 o
   2  11   6       63.97       71.21      8.96 o
   3  11   6       79.49       97.40     11.17 o
   4  11   6        0.03      -15.26     18.38 o
   5  11   6        1.13       -2.99      8.95 o
   6  11   6       21.88       18.89     12.44 o
  -9  12   6       13.94       -2.60     22.83 o
  -8  12   6       38.99       29.90     10.60 o
  -7  12   6        0.94       -2.12     20.05 o
  -6  12   6       34.49       27.47      8.63 o
  -5  12   6       52.13       53.00      7.98 o
  -4  12   6      144.06      144.27      9.06 o
  -3  12   6      123.13      124.27      9.22 o
  -2  12   6       96.92       61.87      7.98 o
  -1  12   6      498.76      481.61     17.28 o
   0  12   6       67.74       61.40     11.01 o
   1  12   6       46.80       47.32      8.49 o
   2  12   6       98.07      102.35     10.62 o
   3  12   6       78.98       73.57     11.60 o
   4  12   6        9.94       -2.26     19.01 o
   5  12   6       46.04       27.17     13.31 o
  -9  13   6       17.71       13.41     21.61 o
  -8  13   6       41.34       75.55     10.32 o
  -7  13   6        0.09      -18.62     18.62 o
  -6  13   6       80.05       68.75     11.13 o
  -5  13   6      138.53      130.92     11.40 o
  -4  13   6       76.25       84.95      8.47 o
  -3  13   6        1.25        3.38     11.93 o
  -2  13   6      664.01      663.57     19.60 o
  -1  13   6      225.64      232.07     11.70 o
   0  13   6      129.30      120.41      6.74 o
   1  13   6       37.26       22.59      7.65 o
   2  13   6       40.17       40.28      9.32 o
   3  13   6        6.12       16.48      8.85 o
   4  13   6        8.93      -11.52     22.00 o
   5  13   6        3.91      -15.41     21.80 o
  -9  14   6       21.20       13.82     24.26 o
  -8  14   6       52.51       61.02     12.23 o
  -7  14   6       36.09       13.49     22.02 o
  -6  14   6       13.70        8.45     19.82 o
  -5  14   6       17.46        1.95     20.41 o
  -4  14   6      212.57      210.13     11.66 o
  -3  14   6      403.32      349.04     14.19 o
  -2  14   6       18.93       10.52      6.37 o
  -1  14   6      256.90      251.20     11.82 o
   0  14   6       14.61       15.96      4.71 o
   1  14   6        8.05       -2.44      7.82 o
   2  14   6        0.25      -10.20     14.29 o
   3  14   6       71.20       52.61     12.05 o
   4  14   6       18.48       14.94      9.73 o
   5  14   6       29.30       31.87     11.62 o
  -8  15   6        0.03        5.21     18.40 o
  -7  15   6       29.48        9.36     19.58 o
  -6  15   6       80.39       77.85     11.60 o
  -5  15   6        0.02      -15.00     15.00 o
  -4  15   6      221.91      214.33     13.70 o
  -3  15   6        6.40        0.00     14.55 o
  -2  15   6      269.47      260.46     14.45 o
  -1  15   6        0.24        0.00     12.09 o
   0  15   6       57.69       57.76      7.33 o
   1  15   6       30.47       24.56      8.34 o
   2  15   6       27.98       -8.55     22.41 o
   3  15   6       36.70       59.24     10.18 o
   4  15   6       13.76      -17.38     24.20 o
   5  15   6       21.46      -10.99     24.56 o
  -8  16   6        4.69       12.84     10.36 o
  -7  16   6       45.60       29.88     11.19 o
  -6  16   6       84.80       96.06     10.48 o
  -5  16   6        5.55       -7.57      8.55 o
  -4  16   6       60.55       74.10      9.34 o
  -3  16   6      191.06      194.67     13.25 o
  -2  16   6        0.05       -1.95     13.41 o
  -1  16   6       22.88       31.50      7.79 o
   0  16   6      203.20      206.46     17.98 o
   1  16   6       16.41       18.95      8.95 o
   2  16   6       62.80       53.75     12.35 o
   3  16   6       62.47       51.71     11.87 o
   4  16   6       10.80        7.16     10.30 o
  -7  17   6       27.78       40.15     10.79 o
  -6  17   6        0.56       -0.59      9.59 o
  -5  17   6       30.73       22.18      8.87 o
  -4  17   6       48.03       56.92      9.99 o
  -3  17   6        3.35       -8.41     14.86 o
  -2  17   6       16.84       21.80      8.43 o
  -1  17   6       28.63        0.00     19.15 o
   0  17   6       16.39        3.52      8.57 o
   1  17   6       62.56       81.96     10.83 o
   2  17   6        0.48      -11.58     18.09 o
   3  17   6       90.72      116.03     13.94 o
   4  17   6        0.65      -10.83     20.25 o
  -7  18   6       28.30       35.11     10.68 o
  -6  18   6      113.77      100.33     13.31 o
  -5  18   6        5.72       -2.34     17.95 o
  -4  18   6      113.35      103.31     12.07 o
  -3  18   6       12.35      -13.31     19.60 o
  -2  18   6       83.40       87.68     10.54 o
  -1  18   6        3.43        4.40     14.63 o
   0  18   6      186.99      211.74     23.00 o
   1  18   6       52.17       64.33     11.15 o
   2  18   6       18.51       15.16      9.54 o
   3  18   6       13.37       18.30     11.28 o
  -6  19   6        5.29       -5.29     22.10 o
  -5  19   6        9.23        4.92     18.36 o
  -4  19   6       28.19       35.29      9.87 o
  -3  19   6        0.00       -4.58     18.30 o
  -2  19   6       31.43       34.52      9.81 o
  -1  19   6       18.91       14.23      9.06 o
   0  19   6        5.87       -9.62     15.14 o
   1  19   6       10.45       -1.20      9.55 o
   2  19   6       24.13       41.68     11.30 o
   3  19   6        2.31       13.64     22.00 o
  -6  20   6       49.18       62.87     11.36 o
  -5  20   6        5.79       -0.65     10.52 o
  -4  20   6       58.80       46.44     12.19 o
  -3  20   6        4.57       25.34      8.98 o
  -2  20   6        0.93        3.58      8.77 o
  -1  20   6       15.44        7.20     18.13 o
   0  20   6       13.65        1.06      8.50 o
   1  20   6        0.16       -7.69     20.33 o
   2  20   6       14.57       16.79     10.16 o
  -5  21   6       29.27       19.95     11.66 o
  -4  21   6       55.69       55.05     11.58 o
  -3  21   6       40.55       50.49     10.75 o
  -2  21   6       71.45       52.57     12.62 o
  -1  21   6        7.08        5.15     20.29 o
   0  21   6       10.62        5.26      9.06 o
   1  21   6        0.07       -2.02      9.95 o
  -3  22   6        2.36      -13.62     21.29 o
  -2  22   6        4.25        8.10     20.39 o
  -1  22   6        1.18       13.57     20.84 o
   0  22   6        4.22       -1.14     16.46 o
 -10   1   7        8.80        8.67     11.19 o
  -9   1   7       12.61       11.23      9.36 o
  -8   1   7      145.82      155.10     12.17 o
  -7   1   7      212.27      191.57     10.93 o
  -6   1   7      590.46      584.96     15.65 o
  -5   1   7      671.89      730.15     20.72 o
  -4   1   7      263.25      268.91      9.83 o
  -3   1   7       89.20       97.28      7.20 o
  -2   1   7       60.94       42.92      6.25 o
  -1   1   7      948.47      877.31     29.20 o
   0   1   7        3.00       -4.11     10.20 o
   1   1   7     1244.74     1332.13     37.71 o
   2   1   7        4.61        4.88      6.25 o
   3   1   7      213.77      259.04     12.84 o
   4   1   7        0.11       -2.04     15.69 o
   5   1   7       10.47        0.00     19.31 o
   6   1   7       12.56        1.30     11.15 o
 -10   2   7       71.99       87.05     12.58 o
  -9   2   7       28.94       28.17     10.36 o
  -8   2   7      169.57      166.89     12.94 o
  -7   2   7       22.70       16.65      7.25 o
  -6   2   7       18.89        7.90     13.31 o
  -5   2   7      301.17      323.01     11.54 o
  -4   2   7       49.73       56.25      6.53 o
  -3   2   7     1746.42     1877.77     54.38 o
  -2   2   7        4.63       -7.59     10.73 o
  -1   2   7     1154.51     1122.98     32.50 o
   0   2   7      102.03       90.56      6.79 o
   1   2   7       10.73        9.79      6.11 o
   2   2   7       55.00       39.32      8.24 o
   3   2   7       19.44       23.38      7.20 o
   4   2   7       30.46       34.92      9.93 o
   5   2   7       17.09        0.00     21.69 o
   6   2   7        0.50      -10.40     22.37 o
 -10   3   7        3.83        5.09     24.44 o
  -9   3   7      133.70      144.17     13.43 o
  -8   3   7        0.53      -10.09     17.91 o
  -7   3   7        6.14       10.36      6.61 o
  -6   3   7      182.63      184.57     10.48 o
  -5   3   7       21.10        7.29     12.78 o
  -4   3   7      204.10      200.04      9.30 o
  -3   3   7      119.38      125.49      8.16 o
  -2   3   7      190.48      186.42      9.54 o
  -1   3   7       70.68       63.52      7.06 o
   0   3   7      181.59      162.45      7.26 o
   1   3   7       92.64      100.05      8.22 o
   2   3   7        3.69      -17.16     17.16 o
   3   3   7       32.10       42.86      8.93 o
   4   3   7        1.72        2.06     18.40 o
   5   3   7        1.64       13.23      8.79 o
   6   3   7        0.82        3.26     11.09 o
 -10   4   7       59.58       48.86     13.70 o
  -9   4   7       69.70       65.04     11.19 o
  -8   4   7      286.21      292.58     15.33 o
  -7   4   7       13.15       18.11      7.18 o
  -6   4   7      518.89      481.00     14.67 o
  -5   4   7      857.63      821.46     28.15 o
  -4   4   7        5.00        3.05      5.70 o
  -3   4   7     1000.12      975.32     28.94 o
  -2   4   7      304.82      257.15     11.25 o
  -1   4   7       68.39       67.14      7.12 o
   0   4   7      187.71      187.24      7.01 o
   1   4   7        4.94        6.11     12.21 o
   2   4   7       60.31       67.98      8.30 o
   3   4   7       63.66       64.88      9.85 o
   4   4   7        5.02        4.19     16.48 o
   5   4   7       28.76       27.88     11.11 o
   6   4   7        3.54       -7.92     23.75 o
 -10   5   7        5.67       10.40     20.80 o
  -9   5   7      163.33      172.65     14.10 o
  -8   5   7       82.35       69.83     10.64 o
  -7   5   7      552.49      531.96     16.32 o
  -6   5   7        6.48       10.66      6.02 o
  -5   5   7        0.12       -7.57     12.92 o
  -4   5   7      725.74      674.44     24.61 o
  -3   5   7     1346.77     1289.25     33.34 o
  -2   5   7     1643.64     1564.25     38.34 o
  -1   5   7      517.65      484.90     14.59 o
   0   5   7      311.60      305.89     10.07 o
   1   5   7        1.94      -11.97     11.97 o
   2   5   7       17.64       20.86      6.82 o
   3   5   7        5.64      -18.68     18.68 o
   4   5   7       32.08       36.08     10.42 o
   5   5   7       22.44        9.42     24.22 o
   6   5   7        0.38       -2.67     20.49 o
 -10   6   7       23.49       27.66     11.76 o
  -9   6   7        0.60      -17.42     17.42 o
  -8   6   7        8.14        2.10     15.61 o
  -7   6   7      194.32      203.87     13.49 o
  -6   6   7      179.55      171.16     10.44 o
  -5   6   7      470.49      458.71     13.88 o
  -4   6   7      968.05      905.64     28.78 o
  -3   6   7        0.40       -4.19     11.60 o
  -2   6   7      261.77      260.67     11.11 o
  -1   6   7      402.30      415.85     13.59 o
   0   6   7        2.01        0.79      5.40 o
   1   6   7       45.53       42.13      8.04 o
   2   6   7        5.56      -16.67     16.67 o
   3   6   7       86.51       66.23     11.54 o
   4   6   7       17.60       27.52      9.02 o
   5   6   7       38.80       44.77     11.91 o
   6   6   7        5.05        8.10     21.43 o
 -10   7   7        2.16        8.02     22.24 o
  -9   7   7       55.14       75.16     11.89 o
  -8   7   7        1.16       -2.14     16.51 o
  -7   7   7       73.40       76.91     10.24 o
  -6   7   7       59.72       63.19      7.98 o
  -5   7   7        0.27       -4.78     13.82 o
  -4   7   7      432.23      439.46     13.60 o
  -3   7   7       60.07       71.48      6.90 o
  -2   7   7      430.49      411.43     13.68 o
  -1   7   7       40.13       20.37      6.70 o
   0   7   7      234.21      225.67      7.99 o
   1   7   7      152.06      145.90     10.28 o
   2   7   7       28.30       25.87      7.98 o
   3   7   7      113.79      114.62     12.44 o
   4   7   7      186.69      208.04     15.43 o
   5   7   7       22.99      -26.72     27.37 o
   6   7   7       25.91       10.97     23.89 o
 -10   8   7        0.41       -8.85     11.66 o
  -9   8   7        2.70        4.19     10.60 o
  -8   8   7        4.24       10.44      8.95 o
  -7   8   7      156.46      131.70     12.11 o
  -6   8   7      474.50      463.90     15.61 o
  -5   8   7      365.58      380.58     13.39 o
  -4   8   7      658.86      669.50     18.48 o
  -3   8   7        0.11       -2.99     11.95 o
  -2   8   7       81.91       74.85      7.57 o
  -1   8   7       35.15       34.05      6.88 o
   0   8   7      305.17      314.95      9.24 o
   1   8   7       35.32       37.18      7.73 o
   2   8   7      657.28      670.64     20.25 o
   3   8   7       37.84       47.11     10.18 o
   4   8   7       24.46       32.64     11.09 o
   5   8   7       12.92        7.43     18.70 o
  -9   9   7        3.60      -23.38     23.38 o
  -8   9   7       17.46       11.28     19.01 o
  -7   9   7        0.01        4.09      7.94 o
  -6   9   7       29.83       21.78      8.85 o
  -5   9   7        1.00       -8.59     13.41 o
  -4   9   7       11.05       10.62      6.27 o
  -3   9   7        6.82        7.14      5.58 o
  -2   9   7       15.66        9.22     14.10 o
  -1   9   7      168.96      159.03     10.09 o
   0   9   7       95.92      101.86      6.59 o
   1   9   7       82.73       82.59      9.54 o
   2   9   7       49.70       64.70     10.68 o
   3   9   7       15.59       17.69      9.52 o
   4   9   7        2.16       -4.54     19.84 o
   5   9   7        6.45      -11.56     11.56 o
  -9  10   7       28.76       26.84     11.28 o
  -8  10   7       55.77       13.60     21.51 o
  -7  10   7       92.88      111.00     11.09 o
  -6  10   7      280.60      257.04     13.96 o
  -5  10   7      394.41      406.96     14.27 o
  -4  10   7      625.34      586.83     16.42 o
  -3  10   7      148.82      149.79     10.03 o
  -2  10   7        0.20       -8.02     11.89 o
  -1  10   7        4.76       -1.67     12.17 o
   0  10   7      698.88      670.38     14.26 o
   1  10   7       16.29       12.54      6.86 o
   2  10   7      256.21      274.43     16.51 o
   3  10   7        6.17      -16.20     16.20 o
   4  10   7        8.08       -2.34     20.49 o
   5  10   7        0.52      -15.67     19.19 o
  -9  11   7       50.19       22.96     12.33 o
  -8  11   7        8.97       -7.00     20.21 o
  -7  11   7      133.29      130.99     13.33 o
  -6  11   7        6.31        0.00     17.65 o
  -5  11   7       23.04       44.47      8.02 o
  -4  11   7       79.24       79.68      8.89 o
  -3  11   7       62.95       55.72      8.47 o
  -2  11   7      545.60      550.82     16.99 o
  -1  11   7       83.19       73.23      8.59 o
   0  11   7      207.70      199.84      8.53 o
   1  11   7        5.34       -0.47      7.69 o
   2  11   7        9.23       10.14     15.59 o
   3  11   7        0.78        8.85     17.71 o
   4  11   7       35.02       16.81     12.01 o
   5  11   7        0.94       -7.35     10.26 o
  -9  12   7        4.92       -8.08     22.39 o
  -8  12   7        5.38       -2.40     21.13 o
  -7  12   7      115.45      121.52     12.70 o
  -6  12   7       69.72       47.75      9.95 o
  -5  12   7       46.65       46.61      9.54 o
  -4  12   7       87.15       88.82      8.81 o
  -3  12   7        8.47       -9.04     16.69 o
  -2  12   7        2.84        7.55      6.61 o
  -1  12   7       45.03       44.84      7.55 o
   0  12   7       41.34       41.54      5.79 o
   1  12   7        1.19       -3.99     15.96 o
   2  12   7        8.14        0.00     16.30 o
   3  12   7       15.39        5.64      9.85 o
   4  12   7        3.19       -1.85      9.89 o
  -9  13   7       95.30       78.38     13.59 o
  -8  13   7       13.12       -4.97     23.34 o
  -7  13   7       66.00       78.70     10.64 o
  -6  13   7       10.09        0.00     19.80 o
  -5  13   7        6.46      -14.17     18.44 o
  -4  13   7      270.80      279.07     14.21 o
  -3  13   7      102.03       98.12     10.99 o
  -2  13   7      617.29      587.58     21.00 o
  -1  13   7      136.10      136.48     11.68 o
   0  13   7      131.91      137.71      8.59 o
   1  13   7        0.98      -16.95     16.95 o
   2  13   7        2.59        4.36     18.03 o
   3  13   7        0.00        0.00     17.18 o
   4  13   7        5.76       -7.73     25.64 o
  -8  14   7      132.44      108.01     13.94 o
  -7  14   7       15.00       23.08      9.46 o
  -6  14   7       52.95       34.86     11.05 o
  -5  14   7        1.29      -10.58     16.51 o
  -4  14   7       14.29        8.08     15.39 o
  -3  14   7      164.25      150.12     12.56 o
  -2  14   7        0.33      -16.28     16.28 o
  -1  14   7       57.03       67.04      9.36 o
   0  14   7        0.58       -1.45     11.21 o
   1  14   7       20.27        9.06      8.73 o
   2  14   7        0.13       -9.50      9.50 o
   3  14   7        0.90      -16.97     19.54 o
   4  14   7       15.34       29.27     10.73 o
  -8  15   7       18.80      -18.97     26.42 o
  -7  15   7       15.22        9.83     21.45 o
  -6  15   7       14.13        4.58     19.72 o
  -5  15   7       26.76       32.07      8.63 o
  -4  15   7       41.54       38.63      9.54 o
  -3  15   7       34.86       37.65      9.55 o
  -2  15   7      143.62      150.60     12.43 o
  -1  15   7       23.35        6.74      8.91 o
   0  15   7      108.19      116.88     13.38 o
   1  15   7       11.13      -23.97     23.97 o
   2  15   7        0.17      -18.99     18.99 o
   3  15   7        2.02       -5.07     19.33 o
  -7  16   7        3.26      -20.84     20.84 o
  -6  16   7      130.13      117.21     12.92 o
  -5  16   7       48.59       46.95     10.26 o
  -4  16   7       55.42       77.15      9.81 o
  -3  16   7      123.25      130.52     11.95 o
  -2  16   7       11.95        8.61      7.86 o
  -1  16   7      127.80      119.83     11.91 o
   0  16   7        2.47      -16.59     16.59 o
   1  16   7       42.27       36.15     10.83 o
   2  16   7       36.97       12.17     18.72 o
   3  16   7        1.92       -7.90     20.92 o
  -7  17   7       22.83       21.67     10.66 o
  -6  17   7       54.07       45.75     10.89 o
  -5  17   7      113.01      120.79     12.98 o
  -4  17   7       11.66       -6.84     18.91 o
  -3  17   7      105.77      113.22     11.84 o
  -2  17   7        0.11       -6.78     16.16 o
  -1  17   7        1.58       -2.24     17.18 o
   0  17   7        1.00        8.24      7.71 o
   1  17   7       39.51       40.20     10.52 o
   2  17   7        4.33      -23.06     23.06 o
   3  17   7       11.62        5.47     22.57 o
  -6  18   7       80.75       67.00     12.56 o
  -5  18   7       55.28       67.57     12.17 o
  -4  18   7       40.72       58.55     10.89 o
  -3  18   7       29.86       24.56      9.93 o
  -2  18   7       12.61        7.55      8.67 o
  -1  18   7        3.91        9.40     15.94 o
   0  18   7        6.86      -11.87     11.87 o
   1  18   7        1.30        0.00     20.58 o
   2  18   7        0.36       14.02     10.14 o
  -6  19   7       32.19       32.56     11.74 o
  -5  19   7      106.34       95.80     14.84 o
  -4  19   7       51.83       43.39     12.44 o
  -3  19   7        3.82        0.00     17.01 o
  -2  19   7        8.00        7.33     20.29 o
  -1  19   7       19.95       12.96     10.30 o
   0  19   7       13.52        8.90      8.99 o
   1  19   7       77.81       88.08     13.29 o
  -5  20   7       40.89       50.47     13.03 o
  -4  20   7        6.42      -16.06     21.74 o
  -3  20   7       45.38       56.44     11.19 o
  -2  20   7        1.32        0.65      8.93 o
  -1  20   7       20.34       12.52     11.44 o
   0  20   7        1.18        7.87      9.12 o
  -3  21   7       48.76       30.30     12.66 o
  -2  21   7        8.04        8.22     22.77 o
  -1  21   7        4.26       -4.84     10.83 o
 -10   0   8        1.47      -11.40     11.40 o
  -9   0   8       65.52       33.58     11.48 o
  -8   0   8       17.67       -4.27     19.29 o
  -7   0   8       10.55        5.37      7.53 o
  -6   0   8      112.71      121.85      9.63 o
  -5   0   8      320.38      299.66     11.80 o
  -4   0   8      459.80      499.97     15.61 o
  -3   0   8      376.22      369.31     12.82 o
  -2   0   8       13.07        6.82      6.21 o
  -1   0   8       21.05        6.09     12.21 o
   0   0   8        1.78        6.24      4.00 o
   1   0   8       11.94       12.48      5.56 o
   2   0   8       44.27       54.03      9.63 o
   3   0   8       33.10       49.72      9.22 o
   4   0   8       98.05      110.86     13.29 o
   5   0   8       10.22       32.97     10.68 o
 -10   1   8        3.86       -2.63     23.16 o
  -9   1   8        7.97        9.28     17.65 o
  -8   1   8       23.90       39.48      9.46 o
  -7   1   8       21.69       16.10      8.98 o
  -6   1   8       32.74       41.40      6.33 o
  -5   1   8       86.77      101.29      8.55 o
  -4   1   8       89.28       95.39      7.81 o
  -3   1   8        0.36        1.49     13.74 o
  -2   1   8       12.74       -7.45     13.23 o
  -1   1   8       63.36       68.20      7.27 o
   0   1   8       35.52       28.81      4.68 o
   1   1   8        1.07      -12.17     13.35 o
   2   1   8        4.93        5.70     14.33 o
   3   1   8        2.46        6.29     17.42 o
   4   1   8        0.57      -19.66     19.66 o
   5   1   8        2.25       -7.77     10.28 o
 -10   2   8        0.08      -13.23     21.67 o
  -9   2   8       17.04        9.32     17.73 o
  -8   2   8        3.89        3.22      8.91 o
  -7   2   8      103.91       91.26     10.54 o
  -6   2   8        2.55        7.18     12.17 o
  -5   2   8      348.92      338.03     12.54 o
  -4   2   8      307.80      352.33     12.48 o
  -3   2   8        1.24        4.50     12.46 o
  -2   2   8      954.67      927.93     32.50 o
  -1   2   8       84.95       83.12      7.73 o
   0   2   8       30.97       28.30      5.63 o
   1   2   8        6.92       -7.00     13.76 o
   2   2   8      118.31      149.83     12.44 o
   3   2   8       17.23       21.59      8.63 o
   4   2   8       39.43       31.77     10.89 o
   5   2   8        8.73       15.59      9.67 o
 -10   3   8       40.57       27.31     12.29 o
  -9   3   8       47.51       17.01     10.83 o
  -8   3   8       18.10       -8.65     17.81 o
  -7   3   8      109.00       75.24     11.01 o
  -6   3   8       82.26       92.82      8.45 o
  -5   3   8        1.53        1.69     14.98 o
  -4   3   8      228.59      191.10      9.83 o
  -3   3   8      175.12      158.79      9.54 o
  -2   3   8        0.20        3.03     11.34 o
  -1   3   8       91.44       83.75      7.84 o
   0   3   8      274.48      286.05      9.23 o
   1   3   8        2.05        3.54     13.21 o
   2   3   8      155.62      173.28     13.60 o
   3   3   8        7.88        4.25     15.89 o
   4   3   8        2.40       -2.32     20.41 o
   5   3   8       19.77       35.29     10.38 o
 -10   4   8       38.36        8.06     28.29 o
  -9   4   8        2.62        9.48     18.93 o
  -8   4   8      111.64      108.66     12.13 o
  -7   4   8       16.33       25.54      8.81 o
  -6   4   8        0.75       -1.10      6.19 o
  -5   4   8        2.70       -4.44      6.49 o
  -4   4   8      104.53      123.98      8.20 o
  -3   4   8      164.13      169.04     10.12 o
  -2   4   8       39.07       42.21      7.00 o
  -1   4   8      140.87      128.67      9.91 o
   0   4   8       86.26       83.82      6.27 o
   1   4   8       51.02       42.92      8.26 o
   2   4   8       45.49       46.77      9.99 o
   3   4   8        0.78        2.67      8.30 o
   4   4   8        4.56        9.40     15.92 o
   5   4   8        3.88        0.00     20.43 o
 -10   5   8        0.08      -20.49     20.49 o
  -9   5   8       17.89        9.57     20.03 o
  -8   5   8       32.48       -4.42     21.47 o
  -7   5   8      115.75      108.09     11.01 o
  -6   5   8       84.82       99.01      9.02 o
  -5   5   8        2.59       -1.75     11.15 o
  -4   5   8       57.89       63.99      7.33 o
  -3   5   8       16.11        7.86      6.27 o
  -2   5   8      165.34      180.13     10.20 o
  -1   5   8        0.01       -6.13      6.41 o
   0   5   8      433.44      447.78     25.47 o
   1   5   8        3.26       -3.64     15.85 o
   2   5   8       27.10       22.26      8.95 o
   3   5   8       24.13       17.95     10.54 o
   4   5   8        2.59      -22.43     22.43 o
   5   5   8        0.57       -8.65     11.52 o
 -10   6   8       53.39       38.47     12.41 o
  -9   6   8       34.81       32.81     10.42 o
  -8   6   8      249.57      253.16     15.10 o
  -7   6   8       17.92        8.20     21.67 o
  -6   6   8      114.30      151.03     11.19 o
  -5   6   8       11.96        3.56     14.67 o
  -4   6   8       19.28       25.42      6.35 o
  -3   6   8      165.06      160.78      9.89 o
  -2   6   8      202.63      207.63     10.99 o
  -1   6   8      480.28      510.89     16.53 o
   0   6   8       60.61       54.88      5.68 o
   1   6   8       72.27       90.93      9.61 o
   2   6   8        1.76        2.01     17.91 o
   3   6   8        0.17      -13.27     17.97 o
   4   6   8       23.51       28.35     10.73 o
   5   6   8        8.78       -2.02     11.50 o
  -9   7   8        7.11        2.48     17.30 o
  -8   7   8       14.10       -2.24     18.05 o
  -7   7   8        1.57        4.19     17.99 o
  -6   7   8      194.27      213.06     13.55 o
  -5   7   8       82.07       95.61      8.32 o
  -4   7   8        1.19       -5.21     16.77 o
  -3   7   8      192.55      197.05     11.05 o
  -2   7   8       53.28       47.77      7.31 o
  -1   7   8        0.23      -15.02     15.02 o
   0   7   8        0.74        0.60      9.85 o
   1   7   8      174.13      168.05     13.15 o
   2   7   8       10.60        6.17     18.52 o
   3   7   8       17.72       28.17      9.89 o
   4   7   8       27.93       38.02     11.48 o
   5   7   8        0.41        0.00     21.21 o
  -9   8   8       12.14      -10.28     22.10 o
  -8   8   8       60.36       44.61     11.28 o
  -7   8   8       25.33       23.55      9.22 o
  -6   8   8      139.42      136.60     12.17 o
  -5   8   8        1.20       -7.51     15.47 o
  -4   8   8       24.66       24.71      6.76 o
  -3   8   8       36.16       34.27      7.43 o
  -2   8   8        1.38      -10.48     15.43 o
  -1   8   8       50.47       63.25      8.14 o
   0   8   8        5.25        3.03     17.61 o
   1   8   8       52.71       60.91      9.32 o
   2   8   8        0.45        2.10     16.46 o
   3   8   8       34.87       38.61     10.62 o
   4   8   8       15.20       20.17     11.89 o
  -9   9   8        3.36      -21.78     21.78 o
  -8   9   8        2.08       -4.09      9.38 o
  -7   9   8       71.40       64.29     10.73 o
  -6   9   8      399.96      407.12     17.77 o
  -5   9   8      509.04      560.96     19.33 o
  -4   9   8      347.72      361.49     14.27 o
  -3   9   8      549.85      571.69     17.58 o
  -2   9   8        0.03       -6.59      6.59 o
  -1   9   8       44.29       52.04      7.81 o
   0   9   8        7.01        0.86     11.22 o
   1   9   8       22.00       29.57      7.84 o
   2   9   8       38.60       41.64     10.83 o
   3   9   8        7.20        0.00      9.65 o
   4   9   8       57.26       87.59     13.17 o
  -9  10   8       34.25      -25.60     25.60 o
  -8  10   8       97.75       94.90     12.60 o
  -7  10   8       19.02       22.61      9.36 o
  -6  10   8       44.85       48.82      9.83 o
  -5  10   8       33.73       29.49      9.22 o
  -4  10   8       30.64       37.83      8.95 o
  -3  10   8      102.21      112.71      9.67 o
  -2  10   8       33.71       28.43      7.08 o
  -1  10   8       83.42       83.59     10.99 o
   0  10   8        2.71      -12.50     13.99 o
   1  10   8        1.12        2.06     16.14 o
   2  10   8        6.63      -11.13     22.59 o
   3  10   8        1.45      -19.09     19.97 o
   4  10   8        2.85        7.90     21.90 o
  -9  11   8        8.10        8.24     23.81 o
  -8  11   8        0.10      -10.03     10.03 o
  -7  11   8       42.21       50.62      9.73 o
  -6  11   8       25.74       26.03      9.40 o
  -5  11   8       58.39       68.06      9.81 o
  -4  11   8       20.11       15.90      8.89 o
  -3  11   8      233.39      238.16     14.12 o
  -2  11   8        2.28      -16.93     16.93 o
  -1  11   8       69.85       84.24      9.97 o
   0  11   8        0.03       -5.31      8.64 o
   1  11   8        7.90       18.17      8.45 o
   2  11   8       60.78       59.96     11.74 o
   3  11   8      104.15      129.42     14.59 o
   4  11   8       15.70       19.58     11.21 o
  -8  12   8      282.36      246.83     17.20 o
  -7  12   8       14.18      -22.88     22.88 o
  -6  12   8      135.17      148.20     13.05 o
  -5  12   8        0.04      -15.75     15.75 o
  -4  12   8       28.14       32.67      9.06 o
  -3  12   8      136.86      152.96     11.87 o
  -2  12   8        9.51       15.98      7.47 o
  -1  12   8      208.68      241.92     14.33 o
   0  12   8       54.38       40.11      7.11 o
   1  12   8      242.23      253.87     17.26 o
   2  12   8        9.99        0.59      9.06 o
   3  12   8       79.06      103.20     13.23 o
  -8  13   8       11.62       14.02     10.91 o
  -7  13   8       55.11       60.71     11.09 o
  -6  13   8        5.08       25.01      8.28 o
  -5  13   8        5.08       -2.20     16.95 o
  -4  13   8        3.22        2.12     14.88 o
  -3  13   8       49.96       45.32      8.71 o
  -2  13   8       28.84       27.58      8.53 o
  -1  13   8        1.03        8.47     15.30 o
   0  13   8       37.96       26.44      7.37 o
   1  13   8       58.54       71.84     11.36 o
   2  13   8       12.48       18.13      9.69 o
   3  13   8       10.74       -5.25     19.99 o
  -8  14   8       37.18       42.03     12.19 o
  -7  14   8       42.61       35.25     12.27 o
  -6  14   8       49.59       33.62     10.68 o
  -5  14   8       47.07       48.84      9.97 o
  -4  14   8       10.07        6.09      7.88 o
  -3  14   8       39.95       -4.34     21.08 o
  -2  14   8        1.45       17.38      7.69 o
  -1  14   8      290.29      326.59     17.36 o
   0  14   8        0.53        2.38     12.30 o
   1  14   8      128.85      152.13     14.17 o
   2  14   8        0.71      -12.62     21.55 o
   3  14   8        4.80        8.14      9.54 o
  -7  15   8       60.36       61.75     12.23 o
  -6  15   8        1.88      -20.07     20.07 o
  -5  15   8       86.87       91.79     11.46 o
  -4  15   8       37.63       65.53      9.42 o
  -3  15   8       28.17       35.17      9.55 o
  -2  15   8      139.94      140.61     13.92 o
  -1  15   8        0.16        0.00     16.57 o
   0  15   8       80.50       81.43     10.83 o
   1  15   8        0.01        4.88     21.00 o
   2  15   8       25.42       16.34     11.23 o
  -7  16   8       10.89       -7.57     11.21 o
  -6  16   8       10.01        9.10     10.83 o
  -5  16   8       27.39       42.05     10.50 o
  -4  16   8       90.28       86.70     11.05 o
  -3  16   8       19.76        0.00     20.49 o
  -2  16   8        6.18        9.28      8.83 o
  -1  16   8       16.87       12.96      9.54 o
   0  16   8        5.32        3.05      6.88 o
   1  16   8       29.83       33.93     10.73 o
   2  16   8       15.38       11.52     10.20 o
  -6  17   8        0.15        8.12     16.89 o
  -5  17   8       19.18        3.87     11.21 o
  -4  17   8        9.03        4.31     10.58 o
  -3  17   8        0.75      -12.13     17.99 o
  -2  17   8        1.11        4.84      8.69 o
  -1  17   8        6.98      -12.31     23.45 o
   0  17   8       32.21       29.64     16.18 o
   1  17   8        0.07      -15.98     20.64 o
  -5  18   8      199.60      188.93     16.08 o
  -4  18   8       37.26       30.14     10.85 o
  -3  18   8       72.94       90.99     11.87 o
  -2  18   8       75.56       87.05     11.87 o
  -1  18   8        0.68      -23.69     23.69 o
   0  18   8        0.17       -5.23     14.41 o
  -4  19   8        0.40       -5.49     10.81 o
  -3  19   8       44.26        2.69     26.58 o
  -2  19   8        6.28       11.46     10.30 o
  -1  19   8       47.93       55.36     10.79 o
  -9   1   9       20.52       17.34     10.79 o
  -8   1   9      233.70      221.65     14.78 o
  -7   1   9       17.12       -8.49     16.71 o
  -6   1   9       12.50        3.99     17.14 o
  -5   1   9      174.70      180.09     11.68 o
  -4   1   9       35.33       26.05      7.41 o
  -3   1   9      870.23      937.29     27.92 o
  -2   1   9        7.81       20.41      6.76 o
  -1   1   9      568.11      583.04     18.64 o
   0   1   9        7.06        1.61      5.74 o
   1   1   9        0.62       10.14     15.57 o
   2   1   9       14.04       19.78      7.73 o
   3   1   9       52.14       64.62     12.17 o
   4   1   9       20.94       28.96     11.09 o
  -9   2   9        3.89       -2.48     24.22 o
  -8   2   9       24.41       19.82     10.18 o
  -7   2   9       54.11       54.89     10.38 o
  -6   2   9      212.49      233.40     13.31 o
  -5   2   9       41.05       34.98      8.53 o
  -4   2   9      129.54      129.17     10.05 o
  -3   2   9        1.45        4.66      6.63 o
  -2   2   9       98.20       71.64      9.63 o
  -1   2   9      156.96      160.86     11.21 o
   0   2   9      125.38      120.10      8.50 o
   1   2   9      322.02      319.83     17.89 o
   2   2   9        9.24       -6.63     17.52 o
   3   2   9       29.35       45.83      9.54 o
   4   2   9        0.53       -7.92     10.36 o
  -9   3   9       65.43       51.57     12.03 o
  -8   3   9       17.27        2.28     15.96 o
  -7   3   9      149.99      157.34     12.19 o
  -6   3   9       62.79       61.93      9.83 o
  -5   3   9        0.03        4.78      7.55 o
  -4   3   9       68.50       72.37      8.53 o
  -3   3   9      166.52      155.69     10.91 o
  -2   3   9        0.62        1.81     14.19 o
  -1   3   9        0.07        7.12      6.29 o
   0   3   9      111.58      134.73      8.52 o
   1   3   9       26.21       20.01      9.02 o
   2   3   9       38.50       50.59      9.36 o
   3   3   9        7.87      -10.58     10.58 o
   4   3   9        0.86        2.65     18.60 o
  -9   4   9        5.28      -21.37     21.37 o
  -8   4   9      148.45      146.31     12.88 o
  -7   4   9      170.54      150.91     13.19 o
  -6   4   9      212.20      213.72     13.35 o
  -5   4   9      330.96      373.88     15.92 o
  -4   4   9       64.53       69.22      8.00 o
  -3   4   9       18.69       24.54      6.55 o
  -2   4   9        5.48        1.85     14.39 o
  -1   4   9      365.31      357.09     17.20 o
   0   4   9       12.38        7.54      7.07 o
   1   4   9      138.89      171.85     13.76 o
   2   4   9       37.99       42.11     10.87 o
   3   4   9       20.97       12.09     10.40 o
   4   4   9        0.02        5.37      9.75 o
  -9   5   9        5.49       -8.45     11.13 o
  -8   5   9       78.87       58.33     11.03 o
  -7   5   9       74.99       70.44     11.78 o
  -6   5   9      152.95      154.35     11.66 o
  -5   5   9      229.86      233.11     13.66 o
  -4   5   9      134.45      139.04     11.34 o
  -3   5   9       87.85       93.82      8.36 o
  -2   5   9        0.40       -3.76     13.51 o
  -1   5   9        0.00       -7.90      7.90 o
   0   5   9       92.03       88.27      7.85 o
   1   5   9        0.33      -14.75     16.99 o
   2   5   9       94.25       84.16     13.25 o
   3   5   9        0.13       15.30      9.85 o
   4   5   9       32.50       47.38     12.03 o
  -9   6   9        6.54       13.84     10.40 o
  -8   6   9       32.59       29.61      9.65 o
  -7   6   9       71.93       74.96     11.07 o
  -6   6   9       17.31       29.23      8.71 o
  -5   6   9      336.06      378.08     16.12 o
  -4   6   9       37.14       33.76      9.04 o
  -3   6   9      177.18      165.22     12.52 o
  -2   6   9      205.64      192.47     13.74 o
  -1   6   9       13.01       19.62      8.12 o
   0   6   9       82.29       80.00     12.28 o
   1   6   9       43.27       40.72      9.16 o
   2   6   9        0.19        7.98      8.41 o
   3   6   9        0.42        4.97     19.54 o
   4   6   9        0.36       15.77     10.99 o
  -9   7   9        3.60       -5.35     24.26 o
  -8   7   9       42.43       40.36     10.75 o
  -7   7   9       12.03        5.13      8.89 o
  -6   7   9       37.06       40.50      9.30 o
  -5   7   9       53.55       38.91      9.50 o
  -4   7   9       14.40        1.97     17.54 o
  -3   7   9      237.51      207.98     14.75 o
  -2   7   9       24.29       10.26      8.41 o
  -1   7   9      106.95      115.40     11.23 o
   0   7   9       31.92       27.43      6.41 o
   1   7   9        7.42        8.75     17.48 o
   2   7   9       28.72       11.60     17.83 o
   3   7   9        1.78       -5.09     20.37 o
  -9   8   9       44.23       45.65     12.05 o
  -8   8   9        2.04        1.85      9.34 o
  -7   8   9        3.02        0.00     14.75 o
  -6   8   9        1.37      -15.28     15.89 o
  -5   8   9       20.89       18.13      8.49 o
  -4   8   9       76.40       68.06     10.87 o
  -3   8   9       26.96       29.92      8.28 o
  -2   8   9      169.26      163.98     13.19 o
  -1   8   9       27.67       14.75      9.32 o
   0   8   9       45.64       35.97      6.90 o
   1   8   9        8.69       18.99      8.51 o
   2   8   9        1.84      -20.53     20.53 o
   3   8   9       31.22       31.10     11.78 o
  -8   9   9       39.05       17.93     11.70 o
  -7   9   9        0.07      -20.31     20.31 o
  -6   9   9       71.49       63.78     10.26 o
  -5   9   9       33.97       44.16      9.10 o
  -4   9   9        6.32      -17.48     17.48 o
  -3   9   9        1.64      -15.04     15.04 o
  -2   9   9        6.06        3.07      7.49 o
  -1   9   9        2.46        4.19     15.65 o
   0   9   9       28.32       25.32      5.97 o
   1   9   9        0.05       -9.04     18.62 o
   2   9   9        5.93      -19.38     21.94 o
   3   9   9        3.07      -15.87     17.14 o
  -8  10   9       20.39       15.08     11.21 o
  -7  10   9       34.29       32.26      9.93 o
  -6  10   9        2.38        1.69      8.41 o
  -5  10   9       13.99        8.77     16.69 o
  -4  10   9      205.43      197.37     14.23 o
  -3  10   9       62.97       56.50     10.34 o
  -2  10   9      341.61      324.51     17.12 o
  -1  10   9       24.63        4.31     20.66 o
   0  10   9       16.73        6.41     14.36 o
   1  10   9       27.34        9.28     21.76 o
   2  10   9       76.64       95.00     13.31 o
   3  10   9       15.48       25.03     11.62 o
  -8  11   9        0.95       13.45     22.65 o
  -7  11   9        0.28        2.46     14.94 o
  -6  11   9       10.71      -13.88     16.02 o
  -5  11   9       12.46        0.00     18.36 o
  -4  11   9       33.00        2.18     22.26 o
  -3  11   9       53.17       60.02     10.30 o
  -2  11   9        0.64        4.34     12.29 o
  -1  11   9       20.45        2.22      8.69 o
   0  11   9       82.18       88.40      8.67 o
   1  11   9        0.03       -9.55     18.80 o
   2  11   9       70.45      100.93     13.37 o
  -8  12   9       20.72        4.15     11.72 o
  -7  12   9       10.71       24.50     10.75 o
  -6  12   9       15.14       -2.38     18.34 o
  -5  12   9      126.28      123.78     12.50 o
  -4  12   9      133.65      157.06     12.82 o
  -3  12   9       78.21       71.64     11.09 o
  -2  12   9       77.61       75.38     11.23 o
  -1  12   9        9.66      -17.97     21.08 o
   0  12   9        1.36       -1.20     13.36 o
   1  12   9       11.48       12.31     19.84 o
   2  12   9       12.56        7.92     22.90 o
  -7  13   9      107.25       83.75     14.57 o
  -6  13   9      100.98      127.63     11.66 o
  -5  13   9      123.87      116.90     12.86 o
  -4  13   9        3.00        6.88     16.40 o
  -3  13   9        0.01      -13.60     18.42 o
  -2  13   9       13.10       -9.10     17.05 o
  -1  13   9        0.17       -9.55      9.55 o
   0  13   9       84.94       82.67      9.30 o
   1  13   9        0.86      -22.90     22.90 o
   2  13   9       64.50       87.09     13.98 o
  -7  14   9        3.71        8.93     10.52 o
  -6  14   9       91.03       83.91     13.74 o
  -5  14   9        3.59       26.31      9.14 o
  -4  14   9        0.27      -14.29     17.50 o
  -3  14   9        0.01      -19.54     19.54 o
  -2  14   9       19.66       -2.36     19.05 o
  -1  14   9       14.92        1.81      9.85 o
   0  14   9       11.44        8.49      9.14 o
   1  14   9       50.21       57.53     13.01 o
  -6  15   9       66.33       57.92     11.93 o
  -5  15   9       65.98       56.31     11.60 o
  -4  15   9       87.67      113.14     11.87 o
  -3  15   9       13.13        9.79     19.56 o
  -2  15   9       15.90       22.10      8.91 o
  -1  15   9        6.19       -5.11     18.42 o
   0  15   9       88.68      101.46     15.97 o
   1  15   9        1.23        4.78     10.62 o
  -5  16   9        6.42      -10.75     21.15 o
  -4  16   9       22.87        8.51     11.91 o
  -3  16   9       20.69       30.47     10.03 o
  -2  16   9       30.95       10.42     22.71 o
  -1  16   9      135.27      145.90     14.49 o
   0  16   9       24.46        3.16     10.55 o
  -4  17   9       38.70       13.62     23.93 o
  -3  17   9      110.10      137.60     13.92 o
  -2  17   9       15.80        8.12     22.49 o
  -1  17   9      114.21      113.69     15.96 o
  -9   0  10      209.95      194.14     16.89 o
  -8   0  10      174.03      166.23     15.04 o
  -7   0  10      134.26      143.30     12.50 o
  -6   0  10      110.79       83.14     11.05 o
  -5   0  10        3.19       -2.63      7.65 o
  -4   0  10       17.45       13.31      8.36 o
  -3   0  10        1.56        2.02     14.21 o
  -2   0  10      407.01      424.76     19.44 o
  -1   0  10        2.55      -10.60     17.34 o
   0   0  10      166.07      216.25     13.59 o
   1   0  10        0.28        8.08      7.39 o
   2   0  10        8.79        7.45     19.72 o
   3   0  10        4.63        2.71     20.15 o
  -9   1  10        4.41       20.33     11.86 o
  -8   1  10       25.83       35.62     10.50 o
  -7   1  10       27.35        2.28     21.08 o
  -6   1  10       54.72       47.42     11.01 o
  -5   1  10        7.36       10.54     17.77 o
  -4   1  10       83.60      101.54     10.66 o
  -3   1  10        4.45       -6.09     14.53 o
  -2   1  10       12.49        4.11     16.20 o
  -1   1  10       27.97        4.78     10.18 o
   0   1  10        9.34        7.20      6.19 o
   1   1  10        3.39       -4.62     20.94 o
   2   1  10        4.05      -10.03     19.76 o
   3   1  10        0.71        5.45     18.05 o
  -9   2  10       45.02       66.61     11.70 o
  -8   2  10       52.22       46.85     11.36 o
  -7   2  10       35.18       45.36      9.75 o
  -6   2  10       35.99       33.80      9.61 o
  -5   2  10        1.56        0.53      7.69 o
  -4   2  10       32.95       40.20      9.87 o
  -3   2  10       11.16       -3.07      7.73 o
  -2   2  10      195.23      204.72     14.71 o
  -1   2  10        1.88        8.53     16.24 o
   0   2  10      129.20      150.41     17.14 o
   1   2  10        5.34      -13.92     18.85 o
   2   2  10       10.37       -5.03     19.19 o
   3   2  10        1.73      -20.60     20.60 o
  -9   3  10        0.80       -8.20     22.71 o
  -8   3  10      177.88      163.20     14.73 o
  -7   3  10       12.37      -11.56     19.76 o
  -6   3  10      388.75      390.13     18.72 o
  -5   3  10       54.79       61.93      9.81 o
  -4   3  10      356.59      399.02     18.13 o
  -3   3  10      103.51      109.25     11.74 o
  -2   3  10       76.74       74.53     10.28 o
  -1   3  10       85.49       67.67     11.99 o
   0   3  10        6.96       -2.24     11.90 o
   1   3  10       33.80       45.57     10.03 o
   2   3  10       31.02        5.07     25.85 o
   3   3  10        4.16        5.49     19.40 o
  -9   4  10       15.08       19.97     11.56 o
  -8   4  10        1.92        5.09     23.65 o
  -7   4  10        1.75        3.50      8.81 o
  -6   4  10       38.66       41.17      9.89 o
  -5   4  10       35.45       39.93      8.91 o
  -4   4  10        1.35        6.31     15.00 o
  -3   4  10       44.10       40.66      9.89 o
  -2   4  10        1.97       -2.10     16.20 o
  -1   4  10       28.95       -4.34     18.17 o
   0   4  10        1.68      -13.85     13.85 o
   1   4  10       62.54       74.92     11.76 o
   2   4  10        0.61       15.98      9.28 o
  -8   5  10        5.56       -2.58     18.78 o
  -7   5  10       16.38       20.68      9.02 o
  -6   5  10      164.98      199.16     13.21 o
  -5   5  10       76.47       67.85     11.11 o
  -4   5  10      172.82      176.41     14.19 o
  -3   5  10       46.78       44.94      9.87 o
  -2   5  10       22.11       13.37      8.98 o
  -1   5  10       39.32       40.72      9.75 o
   0   5  10        0.43       -6.72     12.92 o
   1   5  10       85.66       96.14     12.13 o
   2   5  10       22.52       -7.75     20.53 o
  -8   6  10        3.24       13.07     22.92 o
  -7   6  10       15.81        7.20     22.37 o
  -6   6  10       58.84       60.63     10.83 o
  -5   6  10      311.81      302.08     16.20 o
  -4   6  10      175.10      200.57     14.27 o
  -3   6  10      193.77      207.61     15.16 o
  -2   6  10       23.63       34.80      8.49 o
  -1   6  10        0.00        8.95     17.05 o
   0   6  10       20.64       -0.67     14.85 o
   1   6  10      113.34      115.11     13.66 o
   2   6  10       27.24       23.57     11.34 o
  -8   7  10       57.04       59.06     11.93 o
  -7   7  10      153.14      167.74     13.92 o
  -6   7  10       18.16       23.08      9.55 o
  -5   7  10       70.93       57.27     11.36 o
  -4   7  10       51.69       70.21     10.07 o
  -3   7  10       69.69       64.74     11.54 o
  -2   7  10       66.36       84.83     10.73 o
  -1   7  10      161.33      188.17     14.98 o
   0   7  10        0.02       -8.41     12.80 o
   1   7  10        9.39       -9.85     11.03 o
   2   7  10        0.21       -5.33     14.08 o
  -8   8  10        0.76       -4.05     10.20 o
  -7   8  10       85.35       73.43     12.54 o
  -6   8  10       22.15       -7.08     16.83 o
  -5   8  10       64.06       56.58     10.97 o
  -4   8  10       12.52      -18.78     18.78 o
  -3   8  10       27.71        2.24     18.36 o
  -2   8  10        7.43       -1.14      9.69 o
  -1   8  10        3.24        9.10     17.32 o
   0   8  10       26.55       26.83      9.65 o
   1   8  10        1.21        0.00     21.49 o
   2   8  10       26.92        8.12     20.43 o
  -8   9  10      145.87      139.13     14.39 o
  -7   9  10       35.28       38.16     10.83 o
  -6   9  10       38.92       14.47     22.10 o
  -5   9  10       11.29        6.96     20.07 o
  -4   9  10       62.48       74.10     10.44 o
  -3   9  10      319.88      317.84     17.69 o
  -2   9  10       48.96       72.60     10.42 o
  -1   9  10      439.24      443.81     21.11 o
   0   9  10        2.41        3.52     14.10 o
   1   9  10      117.63      119.00     15.26 o
  -7  10  10        2.04      -24.56     24.56 o
  -6  10  10       37.74        0.00     20.96 o
  -5  10  10       40.57       36.86      9.59 o
  -4  10  10       78.74       78.99     11.09 o
  -3  10  10       11.79       -6.92     16.48 o
  -2  10  10        4.14       -9.52      9.52 o
  -1  10  10        0.32        0.00      9.71 o
   0  10  10       20.11       13.64      7.60 o
   1  10  10       35.63       13.23     26.60 o
  -7  11  10        5.55      -18.99     23.81 o
  -6  11  10        0.59       -5.17     19.66 o
  -5  11  10        0.26      -18.30     18.30 o
  -4  11  10        0.01      -16.91     16.91 o
  -3  11  10       94.38       82.51     12.94 o
  -2  11  10       19.06        2.40     16.77 o
  -1  11  10      151.99      157.85     14.65 o
   0  11  10        4.28      -15.73     15.73 o
   1  11  10       16.84       13.57     23.79 o
  -6  12  10       64.46       59.75     12.17 o
  -5  12  10       63.36       15.37     25.11 o
  -4  12  10       23.78       13.55      9.85 o
  -3  12  10       56.31       75.26     10.44 o
  -2  12  10       27.77       15.43      9.57 o
  -1  12  10       12.51        5.15     19.27 o
   0  12  10        7.74       14.95      6.82 o
  -6  13  10        6.14      -10.93     18.15 o
  -5  13  10       28.49       29.06     10.28 o
  -4  13  10       16.00       12.94     20.86 o
  -3  13  10        6.58        9.65      8.98 o
  -2  13  10        0.56      -15.57     19.07 o
  -1  13  10        1.01       -2.65     21.41 o
   0  13  10       42.71       53.82      8.83 o
  -5  14  10       47.88       32.05     12.13 o
  -4  14  10        2.76        6.68      9.91 o
  -3  14  10       64.00       13.29     24.20 o
  -2  14  10        2.68       -6.70     10.68 o
  -1  14  10        0.16       -2.73     18.78 o
  -4  15  10       22.69       11.76     11.21 o
  -3  15  10       42.29       57.72     10.64 o
  -2  15  10        6.24        9.00     11.78 o
  -8   1  11      238.17      232.91     17.22 o
  -7   1  11       21.34       44.43     10.28 o
  -6   1  11      323.74      321.28     17.34 o
  -5   1  11        5.14       12.23      8.61 o
  -4   1  11       83.51       88.04     11.09 o
  -3   1  11      160.80      187.73     14.65 o
  -2   1  11        7.00        0.00     17.03 o
  -1   1  11      310.45      332.14     19.05 o
   0   1  11        4.81       -4.27     14.25 o
   1   1  11      114.84      140.16     14.63 o
  -8   2  11       34.49       13.70     26.72 o
  -7   2  11       47.74        0.00     24.52 o
  -6   2  11        0.28      -20.54     20.54 o
  -5   2  11      201.18      214.65     15.10 o
  -4   2  11      138.87      135.50     13.72 o
  -3   2  11      143.79      149.55     12.82 o
  -2   2  11      189.64      181.46     15.00 o
  -1   2  11        2.40        4.80     17.95 o
   0   2  11       24.32       29.54      7.57 o
   1   2  11        3.33        2.67     18.76 o
  -8   3  11       62.92       58.59     11.60 o
  -7   3  11       28.75       19.50     10.56 o
  -6   3  11       18.77       -9.75     19.19 o
  -5   3  11       34.94       38.87      9.89 o
  -4   3  11       62.03       64.17     11.46 o
  -3   3  11       10.26       26.54      8.79 o
  -2   3  11       11.45       -5.86     10.68 o
  -1   3  11       32.60        9.65     24.14 o
   0   3  11        1.52      -14.01     14.01 o
   1   3  11       24.29       30.98     11.62 o
  -7   4  11       55.46       60.34     10.58 o
  -6   4  11       36.29       27.05     11.21 o
  -5   4  11      108.84      116.51     13.41 o
  -4   4  11      155.51      156.43     13.68 o
  -3   4  11      152.52      136.34     13.76 o
  -2   4  11       61.20       65.04     11.62 o
  -1   4  11       58.98       67.02     11.21 o
   0   4  11       26.35       20.65      7.69 o
   1   4  11        6.87       -2.71     17.40 o
  -7   5  11       39.51       48.38     10.42 o
  -6   5  11      195.59      182.31     14.55 o
  -5   5  11      107.14       95.06     12.62 o
  -4   5  11      159.49      155.41     15.71 o
  -3   5  11       17.36       15.92      9.54 o
  -2   5  11       29.14       35.90      9.95 o
  -1   5  11        2.76        9.87     17.77 o
   0   5  11        6.61      -12.61     12.61 o
   1   5  11       13.43        8.24     19.60 o
  -7   6  11        1.58       12.76     10.03 o
  -6   6  11       13.90       26.95     10.07 o
  -5   6  11      117.27      108.64     13.68 o
  -4   6  11       10.62      -16.79     21.86 o
  -3   6  11      198.37      227.47     15.47 o
  -2   6  11        0.71      -23.30     23.30 o
  -1   6  11       25.00       36.90     10.87 o
   0   6  11        6.37      -12.70     13.73 o
  -7   7  11       11.03        3.40     10.54 o
  -6   7  11      133.12      121.95     14.49 o
  -5   7  11       20.18      -11.58     11.58 o
  -4   7  11      120.90      134.20     13.51 o
  -3   7  11       33.93       42.62     10.62 o
  -2   7  11        6.13        4.93     17.46 o
  -1   7  11       85.71       92.48     13.98 o
   0   7  11       33.21       16.29     10.78 o
  -6   8  11       67.93       63.09     12.15 o
  -5   8  11        0.19       10.30     18.58 o
  -4   8  11        3.30       10.12     16.02 o
  -3   8  11       13.83       -7.45     19.70 o
  -2   8  11       84.09       84.56     13.51 o
  -1   8  11        2.47      -21.08     21.08 o
   0   8  11       33.43       34.81      8.35 o
  -6   9  11        0.27      -22.02     22.02 o
  -5   9  11        5.86       -5.92      9.18 o
  -4   9  11       16.06        0.00     21.02 o
  -3   9  11       48.95       56.82     11.27 o
  -2   9  11       10.65        2.61     20.43 o
  -1   9  11       36.49       50.41     11.70 o
  -6  10  11      111.04      119.77     14.67 o
  -5  10  11       90.92       62.54     13.53 o
  -4  10  11        9.58       26.46     10.34 o
  -3  10  11        9.17       -2.63     22.27 o
  -2  10  11       53.10      -13.39     27.17 o
  -1  10  11        2.66       10.99     19.82 o
  -5  11  11        5.22      -11.13     11.13 o
  -4  11  11       10.57       21.70     10.42 o
  -3  11  11        9.24        8.12     19.35 o
  -2  11  11        0.71      -10.97     23.59 o
  -6   0  12       60.20       60.91     11.95 o
  -5   0  12       22.64       16.69     11.23 o
  -4   0  12       25.81       21.11     10.87 o
  -3   0  12       34.84       41.68     10.70 o
  -2   0  12        1.55      -10.71     10.71 o
  -6   1  12        2.92        5.49     10.79 o
  -5   1  12       10.19      -16.04     19.64 o
  -4   1  12        0.06       -2.63     15.63 o
  -3   1  12        2.25        9.28      8.79 o
  -2   1  12        0.23       -2.69     17.26 o
  -6   2  12       56.91       35.07     13.00 o
  -5   2  12       19.48        2.67     22.92 o
  -4   2  12       53.48       65.63     11.42 o
  -3   2  12        0.10        7.98     15.28 o
  -2   2  12        9.29       16.22      9.93 o
  -6   3  12        3.44        8.98      9.91 o
  -5   3  12       10.72        8.10     19.27 o
  -4   3  12       67.64       50.68     13.23 o
  -3   3  12        2.28        2.67     13.37 o
  -2   3  12       82.57       81.59     13.62 o
  -5   4  12        2.03      -13.60     19.03 o
  -4   4  12        4.55        5.39     23.14 o
  -3   4  12        6.57        9.44      9.95 o
  -2   4  12        1.90        5.49     19.38 o
  -5   5  12       59.50       55.64     11.72 o
  -4   5  12       26.26       -8.16     26.21 o
  -3   5  12       28.93       38.83     11.74 o
  -2   5  12       69.70       70.64     12.80 o
  -4   6  12        5.17      -21.84     21.84 o
  -3   6  12       41.45       31.73     11.91 o
 
